# Supplementary material for: Disrupting assembly of the inner membrane complex blocks Plasmodium falciparum sexual stage development
Source: PLoS Pathog. 2017 Oct 6;13(10):e1006659. doi: 10.1371/journal.ppat.1006659 (PMC5646874; doi:10.1371/journal.ppat.1006659)
Supplement: S1 Table — Related to Fig 1 and S1 and S2 Figs. Length and Width measurements of the SBF-SEM data for Stage II–V gametocytes and the relative positions of the organelles are shown for each of the 10 cells measured. Each stage is separated into their own tabs in the excel spreadsheet. (XLSX) [file ppat.1006659.s019.xlsx]

## Sheet: Stage II
Raw data
Stage II cell ID	Length (nm)	Nu to left end (nm)	Nu to right end (nm)	Mt to left end (nm)	Mt to right end (nm)	Width (nm)	Nu to bottom (nm)	Nu to top (nm)	Mt to bottom (nm)	Mt to top (nm)
II_73_811_552	8137.73	324.806	557.305	1205.27	4046.46	4264.39	2328.08	0	444.29	2087.94
II_101_443_538	4169.31	170.623	314.192	1363.23	2139.04	2261.87	581.973	311.998	932.821	954.752
II_345_716_312	10457.5	1109.54	4748.36	3188.95	5801.95	3412.99	593.461	1604.36	2127.55	650.633
II_452_619_723	5364.25	290.051	841.016	931.568	839.813	3512.19	333.462	829.244	393.536	336.18
II_453_1019_213	4626.13	803.347	2308.9	897.678	1730.01	3079.15	1104.36	1130.67	504.626	2128.97
II_1321_1039_726	3973.33	622.31	1858.75	2305.27	903.605	3713.19	297.545	245.109	465.665	1209.98
II_1591_851_747	4625.33	150.377	3046.64	1440.6	1242.96	4339.96	352.193	902.463	1754.2	996.647
II_1267_1125_864	7910.85	483.322	1280	1279.37	1885.42	3380.32	1740.07	426.655	362.838	1838.08
II_1883_1257_638	5220.8	751.891	1120.49	916.254	1541.79	3600.4	1169.24	1164.68	1547.75	205.695
II_211_1313_438	4176.92	345.996	1127.11	1958.22	807.077	3051.92	475.58	1077.44	2354.19	292.643
Length comparison
Cell Length				Nucleus				Mitochondrion
x11 (µm)	x12 (µm)	y11	y12	x21 (µm)	x22 (µm)	y21	y22	x31	x32	y31	y32
0	8.13773	1.5	1.5	0.324806	7.58042	1	1	1.20527	4.09127	0.5	0.5
0	4.16931			0.170623	3.85512			1.36323	2.03027
0	10.4575			1.10954	5.70914			3.18895	4.65555
0	5.36425			0.290051	4.52323			0.931568	4.52444
0	4.62613			0.803347	2.31723			0.897678	2.89612
0	3.97333			0.62231	2.11458			2.30527	3.06973
0	4.62533			0.150377	1.57869			1.4406	3.38237
0	7.91085			0.483322	6.63085			1.27937	6.02543
0	5.2208			0.751891	4.10031			0.916254	3.67901
0	4.17692			0.345996	3.04981			1.95822	3.36984
Height comparison
Cell Width				Nucleus				Mitochondrion
x11	x12	y11 (µm)	y12 (µm)	x21	x22	y21 (µm)	y22 (µm)	x31	x32	y31(µm)	y32 (µm)
0.5	0.5	0	4.26439	1	1	2.32808	4.26439	1.5	1.5	0.44429	2.17645
		0	2.26187			0.581973	1.94987			0.932821	1.30712
		0	3.41299			0.593461	1.80863			2.12755	2.76236
		0	3.51219			0.333462	2.68295			0.393536	3.17601
		0	3.07915			1.10436	1.94848			0.504626	0.95018
		0	3.71319			0.297545	3.46808			0.465665	2.50321
		0	4.33996			0.352193	3.4375			1.7542	3.34331
		0	3.38032			1.74007	2.95366			0.362838	1.54224
		0	3.6004			1.16924	2.43572			1.54775	3.39471
		0	3.05192			0.47558	1.97448			2.35419	2.75928
Plots, Length comparison		Figure Legend:	Cell Length	Nucleus Length	Mitochondrion Length
Plots, Height comparison		Figure Legend:	Cell Width	Nucleus Width	Mitochondrion Width

## Sheet: Stage III
Raw data
Stage III cell ID	Length (nm)	Nu to left end (nm)	Nu to right end (nm)	Mt to left end (nm)	Mt to right end (nm)	Width (nm)	Nu to bottom (nm)	Nu to top (nm)	Mt to bottom (nm)	Mt to top (nm)
III_703_447_247	10452.6	2330.91	3743.78	5196.07	2638.58	4113.06	273.088	2711.05	2021.66	229.27
III_724_326_186	8354.09	1076.51	3369.67	3357.05	2625.18	3609.74	353.99	1582.72	1999.72	627.486
III_322_958_563	9091.03	1403.98	1966.68	3824.58	2549.95	2863.37	288.322	1480.1	114.093	2000.59
III_525_983_518	8148.93	763.729	4248.09	3609.97	3511.72	3044.08	530.982	1055.39	1809.49	0
III_1007_759_275	9680.24	408.203	3065.05	2355.24	3214.87	3219.28	218.331	1732.59	2464.35	211.969
III_683_1161_426	8041.53	1103.33	1582.99	2187.78	2915.93	2967.54	325.632	916.887	1070.95	287.32
III_1638_676_574	10277.9	1475.2	3761.5	4199.67	2685.35	3064.69	756.636	757.778	621.584	302.855
III_1525_415_435	8680.32	2792.43	3576.29	4295.34	2797.58	3485.24	1803.21	295.786	1353.08	989.576
III_1318_812_576	8743.75	556.817	807.437	4313.47	2576.5	3567.36	413.585	1169.32	2147.27	316.028
III_1215_1289_281	9585.01	820.42	4104.58	4283.42	2423.37	3145.02	301.18	1605.85	1327.78	221.296
Length comparison
Cell Length				Nucleus				Mitochondrion
x11 (µm)	x12 (µm)	y11	y12	x21 (µm)	x22 (µm)	y21	y22	x31	x32	y31	y32
0	10.4526	1.5	1.5	2.33091	6.70882	1	1	5.19607	7.81402	0.5	0.5
0	8.35409			1.07651	4.98442			3.35705	5.72891
0	9.09103			1.40398	7.12435			3.82458	6.54108
0	8.14893			0.763729	3.90084			3.60997	4.63721
0	9.68024			0.408203	6.61519			2.35524	6.46537
0	8.04153			1.10333	6.45854			2.18778	5.1256
0	10.2779			1.4752	6.5164			4.19967	7.59255
0	8.68032			2.79243	5.10403			4.29534	5.88274
0	8.74375			0.556817	7.93631			4.31347	6.16725
0	9.58501			0.82042	5.48043			4.28342	7.16164
Height comparison
Cell Width				Nucleus				Mitochondrion
x11	x12	y11 (µm)	y12 (µm)	x21	x22	y21 (µm)	y22 (µm)	x31	x32	y31(µm)	y32 (µm)
0.5	0.5	0	4.11306	1	1	0.273088	1.40201	1.5	1.5	2.02166	3.88379
		0	3.60974			0.35399	2.02702			1.99972	2.98225
		0	2.86337			0.288322	1.38327			0.114093	0.86278
		0	3.04408			0.530982	1.98869			1.80949	3.04408
		0	3.21928			0.218331	1.48669			2.46435	3.00731
		0	2.96754			0.325632	2.05065			1.07095	2.68022
		0	3.06469			0.756636	2.30691			0.621584	2.76184
		0	3.48524			1.80321	3.18945			1.35308	2.49566
		0	3.56736			0.413585	2.39804			2.14727	3.25133
		0	3.14502			0.30118	1.53917			1.32778	2.92372
Plots, Length comparison		Figure Legend:	Cell Length	Nucleus Length	Mitochondrion Length
Plots, Height comparison		Figure Legend:	Cell Width	Nucleus Width	Mitochondrion Width

## Sheet: Stage IV
Raw data
Stage IV cell ID	Length (nm)	Nu to left end (nm)	Nu to right end (nm)	Mt to left end (nm)	Mt to right end (nm)	Width (nm)	Nu to bottom (nm)	Nu to top (nm)	Mt to bottom (nm)	Mt to top (nm)
IV_713_1323_315	12445.7	2643.02	5359.94	3102.24	5326.71	2590.8	237.913	1257.58	1648.34	161.112
IV_767_1435_295	11283.6	2912.01	5560.48	5207	3691.77	1631.59	79.8598	373.177	238.141	132.024
IV_1705_1199_341	12445.5	3724.07	4433.09	7824.64	410.276	2898.79	467.672	818.901	569.15	207.08
IV_1699_1351_75	12936.4	3068.1	5751.62	7672	3224.33	2527.44	411.491	281.121	1101.97	131.56
IV_279_283_75	12598.7	3465.31	3782.4	1463.97	1029.36	2680.5	402.969	290.592	390.931	0
IV_1585_1025_130	11825.7	3108.96	4520.07	1531.61	2841.3	2897.84	260.629	692.202	475.623	759.713
IV_1442_869_213	11149.3	1484.04	5553.99	6731.43	400.651	2785.75	320.991	346.086	997.795	223.716
IV_1349_347_171	10966.7	2549.23	5212.05	2148.91	4440.73	2824.13	368.659	367.323	712.494	651.027
IV_506_816_431	12641.1	4438.97	5686.66	1451.25	2358.98	2806.51	397.875	557.983	1491.39	62.2973
IV_947_893_121	12133.1	2903.9	5584.63	6968.12	829.077	2556.82	237.769	219.046	456.976	1052.21
Length comparison
Cell Length				Nucleus				Mitochondrion
x11 (µm)	x12 (µm)	y11	y12	x21 (µm)	x22 (µm)	y21	y22	x31	x32	y31	y32
0	12.4457	1.5	1.5	2.64302	7.08576	1	1	3.10224	7.11899	0.5	0.5
0	11.2836			2.91201	5.72312			5.207	7.59183
0	12.4455			3.72407	8.01241			7.82464	12.0352
0	12.9364			3.0681	7.18478			7.672	9.71207
0	12.5987			3.46531	8.8163			1.46397	11.5693
0	11.8257			3.10896	7.30563			1.53161	8.9844
0	11.1493			1.48404	5.59531			6.73143	10.7486
0	10.9667			2.54923	5.75465			2.14891	6.52597
0	12.6411			4.43897	6.95444			1.45125	10.2821
0	12.1331			2.9039	6.54847			6.96812	11.304
Height comparison
Cell Width				Nucleus				Mitochondrion
x11	x12	y11 (µm)	y12 (µm)	x21	x22	y21 (µm)	y22 (µm)	x31	x32	y31(µm)	y32 (µm)
0.5	0.5	0	2.5908	1	1	0.237913	1.33322	1.5	1.5	1.64834	2.42969
		0	1.63159			0.0798598	1.25841			0.238141	1.49957
		0	2.89879			0.467672	2.07989			0.56915	2.69171
		0	2.52744			0.411491	2.24632			1.10197	2.39588
		0	2.6805			0.402969	2.38991			0.390931	2.6805
		0	2.89784			0.260629	2.20564			0.475623	2.13813
		0	2.78575			0.320991	2.43966			0.997795	2.56203
		0	2.82413			0.368659	2.45681			0.712494	2.1731
		0	2.80651			0.397875	2.24853			1.49139	2.74421
		0	2.55682			0.237769	2.33777			0.456976	1.50461
Plots, Length comparison		Figure Legend:	Cell Length	Nucleus Length	Mitochondrion Length
Plots, Height comparison		Figure Legend:	Cell Width	Nucleus Width	Mitochondrion Width

## Sheet: Stage V
Raw data
Stage V cell ID	Length (nm)	Nu to left end (nm)	Nu to right end (nm)	Mt to left end (nm)	Mt to right end (nm)	Width (nm)	Nu to bottom (nm)	Nu to top (nm)	Mt to bottom (nm)	Mt to top (nm)
V_696_798_112	8686.73	2039.82	4393.26	3837.69	2533.44	2891.47	700.793	333.022	0	0
V_941_1325_130	9275.83	2406.36	4391.91	4253.86	2530.64	2990.85	780.349	486.48	916.034	658.186
V_1383_377_122	9402.19	1900.38	4941.6	4201.57	2502.46	3057.53	260.812	700.433	180.036	1202.94
V_1549_735_384	11006	2976.98	5298.58	4909.09	2605.01	2868.18	302.946	821.682	263.318	280.912
V_341_1075_451	10196.2	1825.6	6054.96	3071.77	4019.41	3162.6	1009.39	901.548	793.68	337.604
V_1307_1295_282	10852.9	3231.63	5629.41	2602.89	2602.32	3244.26	0	147.021	708.811	695.036
V_1451_1683_420	7764.54	2084.19	3371.09	1527.74	4807.27	2654.31	221.975	790.246	483.74	663.03
V_527_951_491	8641.67	2273.03	4410.07	4146.21	1863.49	3105.79	509.847	509.847	0	0
V_789_923_482	8001.84	1735.08	4320.2	3510.73	2030.49	2427.7	548.464	304.114	0	231.077
V_1107_1129_657	10507.5	3463.21	4400.35	5787.33	1936.85	2660.13	365.892	614.077	0	437.569
Length comparison
Cell Length				Nucleus				Mitochondrion
x11 (µm)	x12 (µm)	y11	y12	x21 (µm)	x22 (µm)	y21	y22	x31	x32	y31	y32
0	8.68673	1.5	1.5	2.03982	4.29347	1	1	3.83769	6.15329	0.5	0.5
0	9.27583			2.40636	4.88392			4.25386	6.74519
0	9.40219			1.90038	4.46059			4.20157	6.89973
0	11.006			2.97698	5.70742			4.90909	8.40099
0	10.1962			1.8256	4.14124			3.07177	6.17679
0	10.8529			3.23163	5.22349			2.60289	8.25058
0	7.76454			2.08419	4.39345			1.52774	2.95727
0	8.64167			2.27303	4.2316			4.14621	6.77818
0	8.00184			1.73508	3.68164			3.51073	5.97135
0	10.5075			3.46321	6.10715			5.78733	8.57065
Height comparison
Cell Width				Nucleus				Mitochondrion
x11	x12	y11 (µm)	y12 (µm)	x21	x22	y21 (µm)	y22 (µm)	x31	x32	y31(µm)	y32 (µm)
0.5	0.5	0	2.89147	1	1	0.700793	2.55845	1.5	1.5	0	2.89147
		0	2.99085			0.780349	2.50437			0.916034	2.33266
		0	3.05753			0.260812	2.3571			0.180036	1.85459
		0	2.86818			0.302946	2.0465			0.263318	2.58727
		0	3.1626			1.00939	2.26105			0.79368	2.825
		0	3.24426			0	3.09724			0.708811	2.54922
		0	2.65431			0.221975	1.86406			0.48374	1.99128
		0	3.10579			0.509847	2.59594			0	3.10579
		0	2.4277			0.548464	2.12359			0	2.19662
		0	2.66013			0.365892	2.04605			0	2.22256
Plots, Length comparison		Figure Legend:	Cell Length	Nucleus Length	Mitochondrion Length
Plots, Height comparison		Figure Legend:	Cell Width	Nucleus Width	Mitochondrion Width
