# Supplementary material for: Disrupting assembly of the inner membrane complex blocks Plasmodium falciparum sexual stage development
Source: PLoS Pathog. 2017 Oct 6;13(10):e1006659. doi: 10.1371/journal.ppat.1006659 (PMC5646874; doi:10.1371/journal.ppat.1006659)
Supplement: S2 Table — Related to Fig 6 and S9 Fig. Each tab within this excel spread sheet is clearly labeled with the experiment and the results displayed within. PHIL1-GFP, PIP1-HA and 3D7 control data from H. sapiens and P. falciparum MASCOT searches. Further annotations are provided within the data. Proteins were considered enriched if they were only present in the PHIL1-GFP samples, or were 5-fold enriched compared to 3D7. (XLSX) [file ppat.1006659.s020.xlsx]

## Sheet: PHIL1-GFP - Exp. 1
Accession	Protein name	Score	Mass (Da)	Protein matches	Significant protein matches	Protein sequences	Significant protein sequences	Coverage (%)	Protein length (aa)	Protein pI		Sig peptides in 3D7 control	5X enriched compared to 3D7?
PF3D7_1355600	| organism=Plasmodium_falciparum_3D7 | product=conserved Plasmodium protein, unknown function | location=Pf3D7_13_v3:2202611-2204481(-) | length=562 | sequence_SO=chromosome | SO=protein_coding	1300	66177	104	64	59	48	64.9	562	9.68		#N/A	#N/A
PF3D7_0818900	| organism=Plasmodium_falciparum_3D7 | product=heat shock protein 70 (HSP70) | location=Pf3D7_08_v3:860384-862417(+) | length=677 | sequence_SO=chromosome | SO=protein_coding	1197	73868	80	47	53	37	64.3	677	5.51		12	FALSE
PF3D7_1431100	| organism=Plasmodium_falciparum_3D7 | product=conserved Plasmodium protein, unknown function | location=Pf3D7_14_v3:1221775-1222818(+) | length=347 | sequence_SO=chromosome | SO=protein_coding	461	40722	41	20	29	17	76.4	347	5.17		#N/A	#N/A
PF3D7_0109000	| organism=Plasmodium_falciparum_3D7 | product=photosensitized INA-labeled protein PHIL1, putative (PHIL1) | location=Pf3D7_01_v3:363318-363992(+) | length=224 | sequence_SO=chromosome | SO=protein_coding	374	25461	26	11	15	7	50	224	4.81		#N/A	#N/A
PF3D7_1008700	| organism=Plasmodium_falciparum_3D7 | product=tubulin beta chain | location=Pf3D7_10_v3:360625-362480(-) | length=445 | sequence_SO=chromosome | SO=protein_coding	329	49719	24	12	17	11	59.6	445	4.73		6	FALSE
PF3D7_0918000	| organism=Plasmodium_falciparum_3D7 | product=glideosome-associated protein 50 (GAP50) | location=Pf3D7_09_v3:742494-743684(-) | length=396 | sequence_SO=chromosome | SO=protein_coding	314	44576	17	13	14	12	43.7	396	8.69		#N/A	#N/A
PF3D7_0831700	| organism=Plasmodium_falciparum_3D7 | product=heat shock protein 70 (HSP70-x) | location=Pf3D7_08_v3:1365467-1367506(-) | length=679 | sequence_SO=chromosome | SO=protein_coding	258	75006	10	8	8	6	12.8	679	5.59		3	FALSE
PF3D7_1430800	| organism=Plasmodium_falciparum_3D7 | product=conserved Plasmodium protein, unknown function | location=Pf3D7_14_v3:1214935-1215732(+) | length=265 | sequence_SO=chromosome | SO=protein_coding	233	30447	11	7	10	6	50.9	265	8.29		#N/A	#N/A
PF3D7_0917900	| organism=Plasmodium_falciparum_3D7 | product=heat shock protein 70 (HSP70-2) | location=Pf3D7_09_v3:737985-740276(+) | length=652 | sequence_SO=chromosome | SO=protein_coding	233	72343	23	10	20	9	42	652	5.18		3	FALSE
PF3D7_0423500	| organism=Plasmodium_falciparum_3D7 | product=glideosome associated protein with multiple membrane spans 2 (GAPM2) | location=Pf3D7_04_v3:1058997-1060551(+) | length=372 | sequence_SO=chromosome | SO=protein_coding	197	42591	15	7	8	6	30.9	372	4.62		#N/A	#N/A
PF3D7_1229400	| organism=Plasmodium_falciparum_3D7 | product=macrophage migration inhibitory factor (MIF) | location=Pf3D7_12_v3:1208912-1209542(+) | length=116 | sequence_SO=chromosome | SO=protein_coding	182	12836	5	4	5	4	46.6	116	6.15		8	FALSE
PF3D7_1021600	| organism=Plasmodium_falciparum_3D7 | product=deoxyribose-phosphate aldolase, putative | location=Pf3D7_10_v3:871095-871886(+) | length=263 | sequence_SO=chromosome | SO=protein_coding	178	28961	10	6	10	6	45.6	263	6.84		5	FALSE
sp|P17066|HSP76_HUMAN	Heat shock 70 kDa protein 6 OS=Homo sapiens GN=HSPA6 PE=1 SV=2	176	70984	4	4	3	3	6.4	643	5.81		1	FALSE
sp|P02768|ALBU_HUMAN	Serum albumin OS=Homo sapiens GN=ALB PE=1 SV=2	159	69321	6	5	4	4	5.6	609	5.92		4	FALSE
PF3D7_1026800	| organism=Plasmodium_falciparum_3D7 | product=40S ribosomal protein S2 (RPS2) | location=Pf3D7_10_v3:1122962-1124037(+) | length=263 | sequence_SO=chromosome | SO=protein_coding	146	29837	6	5	6	5	28.9	263	5.91		6	FALSE
PF3D7_1323700	| organism=Plasmodium_falciparum_3D7 | product=glideosome associated protein with multiple membrane spans 1 (GAPM1) | location=Pf3D7_13_v3:982611-983801(+) | length=303 | sequence_SO=chromosome | SO=protein_coding	142	33957	7	5	5	5	27.1	303	4.89		#N/A	#N/A
sp|P68871|HBB_HUMAN	Hemoglobin subunit beta OS=Homo sapiens GN=HBB PE=1 SV=2	138	15988	5	4	4	4	27.2	147	6.75		8	FALSE
PF3D7_0708800	| organism=Plasmodium_falciparum_3D7 | product=heat shock protein 110 (HSP110c) | location=Pf3D7_07_v3:395711-398332(+) | length=873 | sequence_SO=chromosome | SO=protein_coding	136	99902	12	6	12	6	20.8	873	5.54		#N/A	#N/A
PF3D7_0903700	| organism=Plasmodium_falciparum_3D7 | product=alpha tubulin 1 | location=Pf3D7_09_v3:175542-177442(+) | length=453 | sequence_SO=chromosome | SO=protein_coding	133	50264	9	4	9	4	33.6	453	4.93		1	FALSE
sp|P69905|HBA_HUMAN	Hemoglobin subunit alpha OS=Homo sapiens GN=HBA1 PE=1 SV=2	132	15248	9	5	5	4	50	142	8.72		3	FALSE
PF3D7_1345700	| organism=Plasmodium_falciparum_3D7 | product=isocitrate dehydrogenase [NADP], mitochondrial (IDH) | location=Pf3D7_13_v3:1828283-1829689(-) | length=468 | sequence_SO=chromosome | SO=protein_coding	123	53560	7	4	7	4	16.2	468	8.76		7	FALSE
PF3D7_1357000	| organism=Plasmodium_falciparum_3D7 | product=elongation factor 1-alpha | location=Pf3D7_13_v3:2265817-2267148(-) | length=443 | sequence_SO=chromosome | SO=protein_coding	117	48928	9	4	9	4	29.3	443	9.12		2	FALSE
PF3D7_1465900	| organism=Plasmodium_falciparum_3D7 | product=40S ribosomal protein S3 | location=Pf3D7_14_v3:2684141-2685534(+) | length=221 | sequence_SO=chromosome | SO=protein_coding	115	24652	5	3	4	3	26.2	221	10.2		0	TRUE
sp|P01857|IGHG1_HUMAN	Ig gamma-1 chain C region OS=Homo sapiens GN=IGHG1 PE=1 SV=1	114	36083	6	5	6	5	22.1	330	8.46		6	FALSE
PF3D7_0621200	| organism=Plasmodium_falciparum_3D7 | product=pyridoxine biosynthesis protein PDX1 (PDX1) | location=Pf3D7_06_v3:871297-872202(-) | length=301 | sequence_SO=chromosome | SO=protein_coding	113	32992	4	4	4	4	16.6	301	6.76		7	FALSE
sp|P11142|HSP7C_HUMAN	Heat shock cognate 71 kDa protein OS=Homo sapiens GN=HSPA8 PE=1 SV=1	111	70854	4	2	4	2	8.7	646	5.37		#N/A	#N/A
sp|P14174|MIF_HUMAN	Macrophage migration inhibitory factor OS=Homo sapiens GN=MIF PE=1 SV=4	107	12468	3	2	3	2	40	115	7.74		2	FALSE
sp|P10696|PPBN_HUMAN	Alkaline phosphatase, placental-like OS=Homo sapiens GN=ALPPL2 PE=2 SV=4	103	57341	3	3	2	2	4.7	532	5.9		#N/A	#N/A
PF3D7_0818200	| organism=Plasmodium_falciparum_3D7 | product=14-3-3 protein (14-3-3I) | location=Pf3D7_08_v3:830006-831454(+) | length=262 | sequence_SO=chromosome | SO=protein_coding	99	30174	12	6	10	6	45.4	262	4.86		2	FALSE
PF3D7_0822900	| organism=Plasmodium_falciparum_3D7 | product=conserved Plasmodium protein, unknown function | location=Pf3D7_08_v3:1007777-1011307(-) | length=1176 | sequence_SO=chromosome | SO=protein_coding	95	138156	10	4	10	4	11.6	1176	5.24		#N/A	#N/A
sp|P09923|PPBI_HUMAN	Intestinal-type alkaline phosphatase OS=Homo sapiens GN=ALPI PE=1 SV=2	94	56776	3	2	3	2	14.4	528	5.53		#N/A	#N/A
PF3D7_1407800	| organism=Plasmodium_falciparum_3D7 | product=plasmepsin IV (PM4) | location=Pf3D7_14_v3:283086-284435(+) | length=449 | sequence_SO=chromosome | SO=protein_coding	88	51014	4	2	4	2	19.4	449	5.3		1	FALSE
PF3D7_0708400	| organism=Plasmodium_falciparum_3D7 | product=heat shock protein 90 (HSP90) | location=Pf3D7_07_v3:381592-384614(+) | length=745 | sequence_SO=chromosome | SO=protein_coding	83	86112	3	2	3	2	4.7	745	4.94		1	FALSE
PF3D7_0422300	| organism=Plasmodium_falciparum_3D7 | product=alpha tubulin 2 | location=Pf3D7_04_v3:1022487-1024166(+) | length=450 | sequence_SO=chromosome | SO=protein_coding	75	49659	7	4	7	4	27.1	450	4.9		#N/A	#N/A
PF3D7_1246200	| organism=Plasmodium_falciparum_3D7 | product=actin I (ACT1) | location=Pf3D7_12_v3:1920784-1921914(+) | length=376 | sequence_SO=chromosome | SO=protein_coding	74	41844	9	3	9	3	35.1	376	5.21		0	TRUE
PF3D7_1117700	| organism=Plasmodium_falciparum_3D7 | product=GTP-binding nuclear protein RAN/TC4 (RAN) | location=Pf3D7_11_v3:670711-671515(-) | length=214 | sequence_SO=chromosome | SO=protein_coding	71	24860	4	2	4	2	23.4	214	7.72		2	FALSE
PF3D7_1474900	| organism=Plasmodium_falciparum_3D7 | product=trailer hitch homolog, putative (CITH) | location=Pf3D7_14_v3:3072261-3073247(+) | length=328 | sequence_SO=chromosome | SO=protein_coding	68	38546	4	2	4	2	18.9	328	9.44		1	FALSE
sp|Q06187|BTK_HUMAN	Tyrosine-protein kinase BTK OS=Homo sapiens GN=BTK PE=1 SV=3	66	76232	7	2	5	2	12.7	659	7.83		3	FALSE
PF3D7_1466800	| organism=Plasmodium_falciparum_3D7 | product=conserved Plasmodium protein, unknown function | location=Pf3D7_14_v3:2731986-2734694(+) | length=902 | sequence_SO=chromosome | SO=protein_coding	64	105382	6	3	6	3	10.4	902	8.66		1	FALSE
PF3D7_1003600	| organism=Plasmodium_falciparum_3D7 | product=inner membrane complex protein 1c, putative (IMC1c) | location=Pf3D7_10_v3:164945-165790(+) | length=281 | sequence_SO=chromosome | SO=protein_coding	62	32634	4	2	4	2	26.7	281	6.97		#N/A	#N/A
PF3D7_1365900	| organism=Plasmodium_falciparum_3D7 | product=ubiquitin-60S ribosomal protein L40 | location=Pf3D7_13_v3:2632534-2633260(-) | length=128 | sequence_SO=chromosome | SO=protein_coding	62	14608	4	1	3	1	27.3	128	9.91		#N/A	#N/A
sp|P68371|TBB4B_HUMAN	Tubulin beta-4B chain OS=Homo sapiens GN=TUBB4B PE=1 SV=1	60	49799	6	2	4	1	13.7	445	4.79		#N/A	#N/A
sp|Q13509|TBB3_HUMAN	Tubulin beta-3 chain OS=Homo sapiens GN=TUBB3 PE=1 SV=2	60	50400	5	2	3	1	10.9	450	4.83		0	TRUE
sp|P04264|K2C1_HUMAN	Keratin, type II cytoskeletal 1 OS=Homo sapiens GN=KRT1 PE=1 SV=6	60	65999	4	1	4	1	7.1	644	8.15		27	FALSE
sp|P01619|KV301_HUMAN	Ig kappa chain V-III region B6 OS=Homo sapiens PE=1 SV=1	58	11628	1	1	1	1	16.7	108	9.34		#N/A	#N/A
PF3D7_1211400	| organism=Plasmodium_falciparum_3D7 | product=heat shock protein DNAJ homologue Pfj4 (PfJ4) | location=Pf3D7_12_v3:505344-506662(+) | length=244 | sequence_SO=chromosome | SO=protein_coding	58	28045	5	1	5	1	27.5	244	9.06		#N/A	#N/A
PF3D7_1468700	| organism=Plasmodium_falciparum_3D7 | product=eukaryotic initiation factor 4A (eIF4A) | location=Pf3D7_14_v3:2825370-2826918(+) | length=398 | sequence_SO=chromosome | SO=protein_coding	58	45281	3	2	3	2	11.1	398	5.48		#N/A	#N/A
sp|Q12931|TRAP1_HUMAN	Heat shock protein 75 kDa, mitochondrial OS=Homo sapiens GN=TRAP1 PE=1 SV=3	58	80060	1	1	1	1	2	704	8.3		1	FALSE
PF3D7_0309600	| organism=Plasmodium_falciparum_3D7 | product=60S acidic ribosomal protein P2 (PfP2) | location=Pf3D7_03_v3:407980-408318(+) | length=112 | sequence_SO=chromosome | SO=protein_coding	56	11941	4	3	3	2	58.9	112	4.49		0	TRUE
PF3D7_0406200	| organism=Plasmodium_falciparum_3D7 | product=sexual stage-specific protein precursor (Pfs16) | location=Pf3D7_04_v3:329216-329689(+) | length=157 | sequence_SO=chromosome | SO=protein_coding	55	16616	2	2	2	2	11.5	157	5.82		#N/A	#N/A
sp|Q5QNW6|H2B2F_HUMAN	Histone H2B type 2-F OS=Homo sapiens GN=HIST2H2BF PE=1 SV=3	55	13912	2	1	2	1	31	126	10.31		2	FALSE
sp|P01859|IGHG2_HUMAN	Ig gamma-2 chain C region OS=Homo sapiens GN=IGHG2 PE=1 SV=2	51	35878	3	3	3	3	10.4	326	7.66		#N/A	#N/A
PF3D7_1414300	| organism=Plasmodium_falciparum_3D7 | product=60S ribosomal protein L10, putative | location=Pf3D7_14_v3:570802-571461(+) | length=219 | sequence_SO=chromosome | SO=protein_coding	50	25200	2	1	2	1	8.2	219	9.97		#N/A	#N/A
sp|P02771|FETA_HUMAN	Alpha-fetoprotein OS=Homo sapiens GN=AFP PE=1 SV=1	49	68633	1	1	1	1	2.6	609	5.48		1	FALSE
sp|Q5VTE0|EF1A3_HUMAN	Putative elongation factor 1-alpha-like 3 OS=Homo sapiens GN=EEF1A1P5 PE=5 SV=1	47	50153	2	1	2	1	13	462	9.15		#N/A	#N/A
sp|P02538|K2C6A_HUMAN	Keratin, type II cytoskeletal 6A OS=Homo sapiens GN=KRT6A PE=1 SV=3	47	60008	2	1	2	1	6.7	564	8.09		#N/A	#N/A
sp|Q6PEY2|TBA3E_HUMAN	Tubulin alpha-3E chain OS=Homo sapiens GN=TUBA3E PE=1 SV=2	47	49827	3	1	3	1	10	450	5		#N/A	#N/A
sp|P13647|K2C5_HUMAN	Keratin, type II cytoskeletal 5 OS=Homo sapiens GN=KRT5 PE=1 SV=3	47	62340	2	1	2	1	5.8	590	7.59		3	FALSE
PF3D7_0314700	| organism=Plasmodium_falciparum_3D7 | product=zinc finger protein, putative | location=Pf3D7_03_v3:589002-592547(-) | length=1181 | sequence_SO=chromosome | SO=protein_coding	46	135556	6	1	6	1	7.6	1181	5.76		#N/A	#N/A
sp|Q9BQE3|TBA1C_HUMAN	Tubulin alpha-1C chain OS=Homo sapiens GN=TUBA1C PE=1 SV=1	46	49863	4	2	4	2	14.5	449	4.96		#N/A	#N/A
PF3D7_1406800	| organism=Plasmodium_falciparum_3D7 | product=glideosome associated protein with multiple membrane spans 3 (GAPM3) | location=Pf3D7_14_v3:246380-247721(-) | length=284 | sequence_SO=chromosome | SO=protein_coding	45	32866	3	1	3	1	13	284	5.18		#N/A	#N/A
sp|P35908|K22E_HUMAN	Keratin, type II cytoskeletal 2 epidermal OS=Homo sapiens GN=KRT2 PE=1 SV=2	44	65393	2	2	2	2	6.6	639	8.07		11	FALSE
PF3D7_1333200	| organism=Plasmodium_falciparum_3D7 | product=ubiquitin-activating enzyme (UBA1) | location=Pf3D7_13_v3:1362093-1367609(+) | length=1838 | sequence_SO=chromosome | SO=protein_coding	43	218386	2	1	2	1	2.2	1838	9.08		#N/A	#N/A
PF3D7_0909900	| organism=Plasmodium_falciparum_3D7 | product=helicase with Zn-finger motif, putative | location=Pf3D7_09_v3:447928-452049(+) | length=1373 | sequence_SO=chromosome | SO=protein_coding	43	160271	2	1	2	1	3	1373	6.58		#N/A	#N/A
sp|P62805|H4_HUMAN	Histone H4 OS=Homo sapiens GN=HIST1H4A PE=1 SV=2	42	11360	1	1	1	1	7.8	103	11.36		2	FALSE
PF3D7_1110500	| organism=Plasmodium_falciparum_3D7 | product=vacuolar protein sorting-associated protein 35, putative (VPS35) | location=Pf3D7_11_v3:422057-425418(+) | length=1050 | sequence_SO=chromosome | SO=protein_coding	40	123389	6	1	6	1	9.2	1050	5.95		#N/A	#N/A
PF3D7_1462800	| organism=Plasmodium_falciparum_3D7 | product=glyceraldehyde-3-phosphate dehydrogenase (GAPDH) | location=Pf3D7_14_v3:2559098-2560347(+) | length=337 | sequence_SO=chromosome | SO=protein_coding	40	36612	3	1	3	1	11.9	337	7.59		1	FALSE
PF3D7_1037300	| organism=Plasmodium_falciparum_3D7 | product=ADP/ATP transporter on adenylate translocase (ADT) | location=Pf3D7_10_v3:1477940-1478845(-) | length=301 | sequence_SO=chromosome | SO=protein_coding	39	33705	1	1	1	1	4.3	301	9.68		#N/A	#N/A
PF3D7_0721600	| organism=Plasmodium_falciparum_3D7 | product=40S ribosomal protein S5, putative | location=Pf3D7_07_v3:931459-932164(-) | length=195 | sequence_SO=chromosome | SO=protein_coding	39	21849	1	1	1	1	6.7	195	9.67		#N/A	#N/A
PF3D7_1130600	| organism=Plasmodium_falciparum_3D7 | product=conserved Plasmodium protein, unknown function | location=Pf3D7_11_v3:1176441-1179705(+) | length=888 | sequence_SO=chromosome | SO=protein_coding	39	105695	2	1	2	1	1.7	888	8.86		#N/A	#N/A
sp|Q71UI9|H2AV_HUMAN	Histone H2A.V OS=Homo sapiens GN=H2AFV PE=1 SV=3	38	13501	2	1	2	1	14.1	128	10.58		#N/A	#N/A
PF3D7_0814200	| organism=Plasmodium_falciparum_3D7 | product=DNA/RNA-binding protein Alba 1 (ALBA1) | location=Pf3D7_08_v3:687340-688086(+) | length=248 | sequence_SO=chromosome | SO=protein_coding	38	27242	1	1	1	1	4.4	248	10.58		1	FALSE
PF3D7_1445800	| organism=Plasmodium_falciparum_3D7 | product=conserved Plasmodium membrane protein, unknown function | location=Pf3D7_14_v3:1878658-1882577(-) | length=1207 | sequence_SO=chromosome | SO=protein_coding	37	144809	1	1	1	1	0.5	1207	8.58		#N/A	#N/A
sp|P01620|KV302_HUMAN	Ig kappa chain V-III region SIE OS=Homo sapiens PE=1 SV=1	36	11768	1	1	1	1	16.5	109	8.7		0	TRUE
PF3D7_0619800	| organism=Plasmodium_falciparum_3D7 | product=conserved Plasmodium membrane protein, unknown function | location=Pf3D7_06_v3:831286-839033(-) | length=2530 | sequence_SO=chromosome | SO=protein_coding	36	307295	2	2	2	2	0.4	2530	9.36		#N/A	#N/A
PF3D7_1408000	| organism=Plasmodium_falciparum_3D7 | product=plasmepsin II | location=Pf3D7_14_v3:293471-294832(+) | length=453 | sequence_SO=chromosome | SO=protein_coding	36	51448	1	1	1	1	3.3	453	5.36		#N/A	#N/A
PF3D7_0813900	| organism=Plasmodium_falciparum_3D7 | product=40S ribosomal protein S16, putative | location=Pf3D7_08_v3:677989-678725(-) | length=144 | sequence_SO=chromosome | SO=protein_coding	35	16275	1	1	1	1	7.6	144	10.25		0	TRUE
sp|Q99497|PARK7_HUMAN	Protein deglycase DJ-1 OS=Homo sapiens GN=PARK7 PE=1 SV=2	35	19878	3	2	3	2	25.4	189	6.33		2	FALSE
PF3D7_1408700	| organism=Plasmodium_falciparum_3D7 | product=conserved Plasmodium protein, unknown function | location=Pf3D7_14_v3:324754-346468(-) | length=7182 | sequence_SO=chromosome | SO=protein_coding	34	851346	6	1	6	1	2.2	7182	8.88		#N/A	#N/A
sp|P51587|BRCA2_HUMAN	Breast cancer type 2 susceptibility protein OS=Homo sapiens GN=BRCA2 PE=1 SV=3	34	383963	3	1	3	1	1.8	3418	6.29		#N/A	#N/A
PF3D7_0304300	| organism=Plasmodium_falciparum_3D7 | product=conserved Plasmodium protein, unknown function | location=Pf3D7_03_v3:212283-216572(+) | length=1429 | sequence_SO=chromosome | SO=protein_coding	34	172747	2	1	2	1	1.1	1429	9.13		#N/A	#N/A
PF3D7_0629700	| organism=Plasmodium_falciparum_3D7 | product=SET domain protein, putative (SET1) | location=Pf3D7_06_v3:1221941-1242922(+) | length=6753 | sequence_SO=chromosome | SO=protein_coding	34	795538	4	1	4	1	0.6	6753	8.81		#N/A	#N/A
PF3D7_0309200	| organism=Plasmodium_falciparum_3D7 | product=serine/threonine protein kinase, putative (ARK2) | location=Pf3D7_03_v3:389137-394604(-) | length=1650 | sequence_SO=chromosome | SO=protein_coding	34	193667	2	1	2	1	1.2	1650	9.13		#N/A	#N/A
PF3D7_0816700	| organism=Plasmodium_falciparum_3D7 | product=trafficking protein particle complex subunit 2-like protein, putative (TRAPPC2L) | location=Pf3D7_08_v3:767110-767880(+) | length=143 | sequence_SO=chromosome | SO=protein_coding	34	16703	1	1	1	1	3.5	143	6.58		#N/A	#N/A
PF3D7_1424400	| organism=Plasmodium_falciparum_3D7 | product=60S ribosomal protein L7-3, putative | location=Pf3D7_14_v3:977908-979166(+) | length=283 | sequence_SO=chromosome | SO=protein_coding	34	32661	1	1	1	1	3.9	283	10.17		#N/A	#N/A
PF3D7_1130200	| organism=Plasmodium_falciparum_3D7 | product=60S ribosomal protein P0 (PfP0) | location=Pf3D7_11_v3:1165221-1166171(+) | length=316 | sequence_SO=chromosome | SO=protein_coding	33	34945	1	1	1	1	3.8	316	6.28		#N/A	#N/A
sp|P11166|GTR1_HUMAN	Solute carrier family 2, facilitated glucose transporter member 1 OS=Homo sapiens GN=SLC2A1 PE=1 SV=2	33	54049	1	1	1	1	1.6	492	8.93		0	TRUE
sp|P0CG05|LAC2_HUMAN	Ig lambda-2 chain C regions OS=Homo sapiens GN=IGLC2 PE=1 SV=1	33	11287	3	1	3	1	50.9	106	6.92		#N/A	#N/A
PF3D7_0927100	| organism=Plasmodium_falciparum_3D7 | product=conserved Plasmodium protein, unknown function | location=Pf3D7_09_v3:1100253-1100831(-) | length=192 | sequence_SO=chromosome | SO=protein_coding	33	22736	1	1	1	1	5.7	192	8.56		#N/A	#N/A
PF3D7_1134100	| organism=Plasmodium_falciparum_3D7 | product=protein disulfide isomerase (PDI-11) | location=Pf3D7_11_v3:1323043-1324314(-) | length=423 | sequence_SO=chromosome | SO=protein_coding	33	49164	1	1	1	1	2.4	423	8.94		#N/A	#N/A
PF3D7_0703000	| organism=Plasmodium_falciparum_3D7 | product=conserved Plasmodium protein, unknown function | location=Pf3D7_07_v3:115239-120770(+) | length=1843 | sequence_SO=chromosome | SO=protein_coding	32	220317	2	1	1	1	0.5	1843	8.13		#N/A	#N/A
PF3D7_0912400	| organism=Plasmodium_falciparum_3D7 | product=alkaline phosphatase, putative | location=Pf3D7_09_v3:551426-553167(-) | length=446 | sequence_SO=chromosome | SO=protein_coding	32	52671	2	1	2	1	4.5	446	9.21		#N/A	#N/A
PF3D7_1015800	| organism=Plasmodium_falciparum_3D7 | product=ribonucleotide reductase small subunit, putative | location=Pf3D7_10_v3:633682-635286(+) | length=335 | sequence_SO=chromosome | SO=protein_coding	32	40361	3	2	3	2	8.7	335	5.35		3	FALSE
sp|P32119|PRDX2_HUMAN	Peroxiredoxin-2 OS=Homo sapiens GN=PRDX2 PE=1 SV=5	31	21878	3	1	3	1	19.2	198	5.66		#N/A	#N/A
PF3D7_1203700	| organism=Plasmodium_falciparum_3D7 | product=nucleosome assembly protein (NAPL) | location=Pf3D7_12_v3:187146-188842(-) | length=347 | sequence_SO=chromosome | SO=protein_coding	31	40463	1	1	1	1	3.5	347	4.76		#N/A	#N/A
sp|P61981|1433G_HUMAN	14-3-3 protein gamma OS=Homo sapiens GN=YWHAG PE=1 SV=2	31	28285	4	3	4	3	15	247	4.8		#N/A	#N/A
sp|Q04917|1433F_HUMAN	14-3-3 protein eta OS=Homo sapiens GN=YWHAH PE=1 SV=4	31	28201	3	3	3	3	11	246	4.76		#N/A	#N/A
PF3D7_1304500	| organism=Plasmodium_falciparum_3D7 | product=small heat shock protein, putative | location=Pf3D7_13_v3:235800-236435(-) | length=211 | sequence_SO=chromosome | SO=protein_coding	30	25179	6	1	5	1	27.5	211	6.02		#N/A	#N/A
PF3D7_1008400	| organism=Plasmodium_falciparum_3D7 | product=26S protease regulatory subunit 4, putative (RPT2) | location=Pf3D7_10_v3:347206-348667(-) | length=448 | sequence_SO=chromosome | SO=protein_coding	30	49807	2	1	2	1	5.6	448	7.03		#N/A	#N/A
PF3D7_1014900	| organism=Plasmodium_falciparum_3D7 | product=conserved Plasmodium protein, unknown function | location=Pf3D7_10_v3:600970-607809(-) | length=2279 | sequence_SO=chromosome | SO=protein_coding	30	267819	2	1	2	1	1	2279	7.84		#N/A	#N/A
sp|P11055|MYH3_HUMAN	Myosin-3 OS=Homo sapiens GN=MYH3 PE=1 SV=3	29	223766	2	1	2	1	0.8	1940	5.62		#N/A	#N/A
PF3D7_1129000	| organism=Plasmodium_falciparum_3D7 | product=spermidine synthase (SpdSyn) | location=Pf3D7_11_v3:1121930-1123377(+) | length=321 | sequence_SO=chromosome | SO=protein_coding	28	36572	1	1	1	1	4.4	321	7.88		#N/A	#N/A
sp|O95789|ZMYM6_HUMAN	Zinc finger MYM-type protein 6 OS=Homo sapiens GN=ZMYM6 PE=1 SV=2	28	147992	1	1	1	1	0.5	1325	8.59		#N/A	#N/A
PF3D7_0730200	| organism=Plasmodium_falciparum_3D7 | product=AP-4 complex subunit beta, putative | location=Pf3D7_07_v3:1286057-1289399(-) | length=858 | sequence_SO=chromosome | SO=protein_coding	28	100317	2	1	2	1	1.9	858	5.43		#N/A	#N/A
PF3D7_1477600	| organism=Plasmodium_falciparum_3D7 | product=surface-associated interspersed protein 14.1 (SURFIN 14.1) (SURF14.1) | location=Pf3D7_14_v3:3193285-3199478(+) | length=1953 | sequence_SO=chromosome | SO=protein_coding	28	239379	2	1	2	1	0.7	1953	5.32		#N/A	#N/A
PF3D7_0603600	| organism=Plasmodium_falciparum_3D7 | product=conserved Plasmodium protein, unknown function | location=Pf3D7_06_v3:141418-148943(-) | length=2368 | sequence_SO=chromosome | SO=protein_coding	28	280318	2	1	2	1	2.2	2368	9.28		#N/A	#N/A
sp|P13645|K1C10_HUMAN	Keratin, type I cytoskeletal 10 OS=Homo sapiens GN=KRT10 PE=1 SV=6	28	58792	2	1	2	1	9.2	584	5.13		14	FALSE
sp|Q15223|NECT1_HUMAN	Nectin-1 OS=Homo sapiens GN=NECTIN1 PE=1 SV=3	27	57122	1	1	1	1	1	517	5.77		#N/A	#N/A
PF3D7_0508900	| organism=Plasmodium_falciparum_3D7 | product=conserved Plasmodium protein, unknown function | location=Pf3D7_05_v3:367022-376426(+) | length=3134 | sequence_SO=chromosome | SO=protein_coding	27	369953	2	1	2	1	0.7	3134	5.29		0	TRUE
PF3D7_0629200	| organism=Plasmodium_falciparum_3D7 | product=DnaJ protein, putative | location=Pf3D7_06_v3:1199853-1200995(-) | length=380 | sequence_SO=chromosome | SO=protein_coding	26	44641	1	1	1	1	3.9	380	8.21		#N/A	#N/A
PF3D7_1420200	| organism=Plasmodium_falciparum_3D7 | product=tetratricopeptide repeat family protein, putative | location=Pf3D7_14_v3:838927-842664(-) | length=1245 | sequence_SO=chromosome | SO=protein_coding	26	147931	2	1	2	1	2.5	1245	6.58		#N/A	#N/A
PF3D7_0718500	| organism=Plasmodium_falciparum_3D7 | product=prefoldin subunit 3, putative | location=Pf3D7_07_v3:824445-825884(+) | length=192 | sequence_SO=chromosome | SO=protein_coding	26	22628	1	1	1	1	7.8	192	6.55		#N/A	#N/A
PF3D7_0705700	| organism=Plasmodium_falciparum_3D7 | product=40S ribosomal protein S29, putative | location=Pf3D7_07_v3:285472-286166(-) | length=54 | sequence_SO=chromosome | SO=protein_coding	26	6411	1	1	1	1	13	54	10.14		1	FALSE
PF3D7_0520000	| organism=Plasmodium_falciparum_3D7 | product=40S ribosomal protein S9, putative | location=Pf3D7_05_v3:828953-829883(+) | length=189 | sequence_SO=chromosome | SO=protein_coding	25	22109	2	1	2	1	15.9	189	10.45		#N/A	#N/A
sp|P78426|NKX61_HUMAN	Homeobox protein Nkx-6.1 OS=Homo sapiens GN=NKX6-1 PE=2 SV=2	25	37826	1	1	1	1	1.6	367	9.46		#N/A	#N/A
PF3D7_1442600	| organism=Plasmodium_falciparum_3D7 | product=TRAP-like protein (TREP) | location=Pf3D7_14_v3:1730087-1740916(+) | length=3543 | sequence_SO=chromosome | SO=protein_coding	25	412442	3	1	3	1	0.9	3543	4.83		#N/A	#N/A
PF3D7_1220300	| organism=Plasmodium_falciparum_3D7 | product=cell cycle associated protein, putative | location=Pf3D7_12_v3:807560-816204(+) | length=2705 | sequence_SO=chromosome | SO=protein_coding	25	323873	1	1	1	1	0.2	2705	9.26		#N/A	#N/A
PF3D7_0726500	| organism=Plasmodium_falciparum_3D7 | product=ubiquitin carboxyl-terminal hydrolase, putative | location=Pf3D7_07_v3:1126556-1136577(-) | length=3183 | sequence_SO=chromosome | SO=protein_coding	25	372938	1	1	1	1	0.2	3183	8.06		#N/A	#N/A
sp|Q8IZU0|FAM9B_HUMAN	Protein FAM9B OS=Homo sapiens GN=FAM9B PE=1 SV=1	25	22424	1	1	1	1	4.3	186	5.31		1	FALSE
PF3D7_1144000	| organism=Plasmodium_falciparum_3D7 | product=40S ribosomal protein S21 (RPS21) | location=Pf3D7_11_v3:1755438-1755935(+) | length=82 | sequence_SO=chromosome | SO=protein_coding	25	9140	1	1	1	1	11	82	8.66		1	FALSE
PF3D7_1434800	| organism=Plasmodium_falciparum_3D7 | product=mitochondrial acidic protein MAM33, putative | location=Pf3D7_14_v3:1410139-1410897(+) | length=252 | sequence_SO=chromosome | SO=protein_coding	25	28854	3	1	2	1	8.3	252	4.89		1	FALSE
PF3D7_1454400	| organism=Plasmodium_falciparum_3D7 | product=aminopeptidase P (APP) | location=Pf3D7_14_v3:2234143-2236476(+) | length=777 | sequence_SO=chromosome | SO=protein_coding	25	90073	1	1	1	1	1.7	777	6.36		1	FALSE
PF3D7_1342000	| organism=Plasmodium_falciparum_3D7 | product=40S ribosomal protein S6 | location=Pf3D7_13_v3:1653211-1654131(-) | length=306 | sequence_SO=chromosome | SO=protein_coding	24	35363	5	1	4	1	17	306	10.44		0	TRUE
sp|Q9NU22|MDN1_HUMAN	Midasin OS=Homo sapiens GN=MDN1 PE=1 SV=2	24	632420	6	1	4	1	1.6	5596	5.46		1	FALSE
PF3D7_0509400	| organism=Plasmodium_falciparum_3D7 | product=RNA polymerase I (RNAPI) | location=Pf3D7_05_v3:389914-398997(-) | length=2914 | sequence_SO=chromosome | SO=protein_coding	23	340462	1	1	1	1	0.2	2914	5.75		#N/A	#N/A
sp|Q5JPI3|CC038_HUMAN	Uncharacterized protein C3orf38 OS=Homo sapiens GN=C3orf38 PE=1 SV=1	23	37517	1	1	1	1	1.5	329	6.02		#N/A	#N/A
PF3D7_0422400	| organism=Plasmodium_falciparum_3D7 | product=40S ribosomal protein S19 (RPS19) | location=Pf3D7_04_v3:1026648-1027399(+) | length=170 | sequence_SO=chromosome | SO=protein_coding	23	19710	2	1	2	1	12.9	170	10.17		#N/A	#N/A
sp|Q9Y2M2|SSUH2_HUMAN	Protein SSUH2 homolog OS=Homo sapiens GN=SSUH2 PE=1 SV=1	22	39819	1	1	1	1	2.5	353	9.26		#N/A	#N/A
sp|Q9Y6V0|PCLO_HUMAN	Protein piccolo OS=Homo sapiens GN=PCLO PE=1 SV=4	22	552937	2	1	2	1	0.3	5065	6.09		#N/A	#N/A
sp|Q9NVS2|RT18A_HUMAN	28S ribosomal protein S18a, mitochondrial OS=Homo sapiens GN=MRPS18A PE=1 SV=1	22	22170	1	1	1	1	4.6	196	10.35		#N/A	#N/A
sp|Q8TB37|NUBPL_HUMAN	Iron-sulfur protein NUBPL OS=Homo sapiens GN=NUBPL PE=1 SV=3	22	34061	5	1	2	1	2.2	319	9.17		#N/A	#N/A
PF3D7_1230000	| organism=Plasmodium_falciparum_3D7 | product=conserved Plasmodium protein, unknown function | location=Pf3D7_12_v3:1233696-1241287(+) | length=2001 | sequence_SO=chromosome | SO=protein_coding	21	240988	2	1	2	1	1.6	2001	8.92		#N/A	#N/A
PF3D7_1132600	| organism=Plasmodium_falciparum_3D7 | product=pre-mRNA-splicing factor 38A, putative (PRP38A) | location=Pf3D7_11_v3:1266250-1267584(-) | length=386 | sequence_SO=chromosome | SO=protein_coding	21	46627	2	1	2	1	4.1	386	9.53		#N/A	#N/A
PF3D7_1140500	| organism=Plasmodium_falciparum_3D7 | product=myosin F, putative (MyoF) | location=Pf3D7_11_v3:1610100-1615809(+) | length=1738 | sequence_SO=chromosome | SO=protein_coding	21	207671	3	1	3	1	1.2	1738	9.31		#N/A	#N/A
sp|Q5JUK3|KCNT1_HUMAN	Potassium channel subfamily T member 1 OS=Homo sapiens GN=KCNT1 PE=1 SV=2	21	138254	2	1	2	1	4.5	1230	7.48		#N/A	#N/A
sp|Q9NZS2|KLRF1_HUMAN	Killer cell lectin-like receptor subfamily F member 1 OS=Homo sapiens GN=KLRF1 PE=1 SV=2	21	26648	2	1	2	1	15.9	232	8.84		#N/A	#N/A
PF3D7_1143700	| organism=Plasmodium_falciparum_3D7 | product=conserved Plasmodium protein, unknown function | location=Pf3D7_11_v3:1742589-1746306(+) | length=856 | sequence_SO=chromosome | SO=protein_coding	21	104063	1	1	1	1	0.6	856	7.45		#N/A	#N/A
PF3D7_0809600	| organism=Plasmodium_falciparum_3D7 | product=peptidase family C50, putative | location=Pf3D7_08_v3:479980-497382(-) | length=5800 | sequence_SO=chromosome | SO=protein_coding	21	697746	2	1	2	1	0.7	5800	8.41		#N/A	#N/A
PF3D7_1025900	| organism=Plasmodium_falciparum_3D7 | product=conserved Plasmodium protein, unknown function | location=Pf3D7_10_v3:1091436-1097277(-) | length=1331 | sequence_SO=chromosome | SO=protein_coding	20	156566	1	0	1	0	0.9	1331	6.96		#N/A	#N/A
sp|Q5GH77|XKR3_HUMAN	XK-related protein 3 OS=Homo sapiens GN=XKR3 PE=2 SV=1	20	53413	1	0	1	0	6.5	459	9.13		#N/A	#N/A
PF3D7_0603400	| organism=Plasmodium_falciparum_3D7 | product=trophozoite exported protein 1 (TEX1) | location=Pf3D7_06_v3:133150-136461(-) | length=1103 | sequence_SO=chromosome | SO=protein_coding	20	132388	2	0	1	0	1.1	1103	5.59		#N/A	#N/A
PF3D7_1128100	| organism=Plasmodium_falciparum_3D7 | product=cochaperone prefoldin complex subunit, putative | location=Pf3D7_11_v3:1094909-1095931(-) | length=248 | sequence_SO=chromosome | SO=protein_coding	20	29123	1	0	1	0	6.9	248	5.35		#N/A	#N/A
PF3D7_1147200	| organism=Plasmodium_falciparum_3D7 | product=tubulin--tyrosine ligase, putative | location=Pf3D7_11_v3:1873147-1881414(+) | length=2755 | sequence_SO=chromosome | SO=protein_coding	20	325121	4	0	4	0	2.9	2755	9.25		#N/A	#N/A
sp|Q13415|ORC1_HUMAN	Origin recognition complex subunit 1 OS=Homo sapiens GN=ORC1 PE=1 SV=2	20	97289	1	1	1	1	0.9	861	9.33		1	FALSE
PF3D7_0608800	| organism=Plasmodium_falciparum_3D7 | product=ornithine aminotransferase (OAT) | location=Pf3D7_06_v3:362635-363879(+) | length=414 | sequence_SO=chromosome | SO=protein_coding	19	46025	2	1	2	1	9.2	414	6.47		4	FALSE
sp|P52907|CAZA1_HUMAN	F-actin-capping protein subunit alpha-1 OS=Homo sapiens GN=CAPZA1 PE=1 SV=3	19	32902	2	0	2	0	9.8	286	5.45		1	FALSE
PF3D7_1338200	| organism=Plasmodium_falciparum_3D7 | product=60S ribosomal protein L6-2, putative | location=Pf3D7_13_v3:1545070-1545735(-) | length=221 | sequence_SO=chromosome | SO=protein_coding	18	25516	2	1	2	1	14	221	10.1		#N/A	#N/A
PF3D7_0516200	| organism=Plasmodium_falciparum_3D7 | product=40S ribosomal protein S11 | location=Pf3D7_05_v3:675809-676614(-) | length=151 | sequence_SO=chromosome | SO=protein_coding	18	16067	1	0	1	0	8.6	151	10.49		1	FALSE
PF3D7_1012400	| organism=Plasmodium_falciparum_3D7 | product=hypoxanthine-guanine phosphoribosyltransferase (HGPRT) | location=Pf3D7_10_v3:475327-476563(-) | length=231 | sequence_SO=chromosome | SO=protein_coding	18	26346	2	0	2	0	21.6	231	7.59		4	FALSE
sp|Q7Z4V0|ZN438_HUMAN	Zinc finger protein 438 OS=Homo sapiens GN=ZNF438 PE=2 SV=1	17	91778	3	1	3	1	6.9	828	9.49		#N/A	#N/A
sp|O75618|DEDD_HUMAN	Death effector domain-containing protein OS=Homo sapiens GN=DEDD PE=1 SV=1	17	36771	1	0	1	0	3.1	318	9.07		#N/A	#N/A
PF3D7_1455300	| organism=Plasmodium_falciparum_3D7 | product=conserved Plasmodium protein, unknown function | location=Pf3D7_14_v3:2259465-2261297(+) | length=610 | sequence_SO=chromosome | SO=protein_coding	16	69484	2	0	2	0	10.7	610	9.27		#N/A	#N/A
PF3D7_0206300	| organism=Plasmodium_falciparum_3D7 | product=pentafunctional AROM polypeptide, putative, pseudogene (AROM) | location=Pf3D7_02_v3:252394-262443(+) | length=3066 | sequence_SO=chromosome | SO=protein_coding	16	365510	2	1	2	1	0.5	3066	9.47		#N/A	#N/A
PF3D7_0517000	| organism=Plasmodium_falciparum_3D7 | product=60S ribosomal protein L12, putative | location=Pf3D7_05_v3:715765-716675(-) | length=165 | sequence_SO=chromosome | SO=protein_coding	16	18101	2	0	2	0	19.4	165	9.54		1	FALSE
sp|Q96T23|RSF1_HUMAN	Remodeling and spacing factor 1 OS=Homo sapiens GN=RSF1 PE=1 SV=2	15	163720	1	1	1	1	0.6	1441	4.94		#N/A	#N/A
sp|Q8TF72|SHRM3_HUMAN	Protein Shroom3 OS=Homo sapiens GN=SHROOM3 PE=1 SV=2	15	216724	1	0	1	0	1	1996	7.87		#N/A	#N/A
PF3D7_1320700	| organism=Plasmodium_falciparum_3D7 | product=conserved Plasmodium protein, unknown function | location=Pf3D7_13_v3:849662-853990(+) | length=1442 | sequence_SO=chromosome | SO=protein_coding	15	170566	1	0	1	0	1.7	1442	8.86		#N/A	#N/A
PF3D7_1250300	| organism=Plasmodium_falciparum_3D7 | product=vacuolar protein sorting-associated protein 26, putative (VPS26) | location=Pf3D7_12_v3:2064987-2066040(+) | length=297 | sequence_SO=chromosome | SO=protein_coding	15	34487	3	0	3	0	21.9	297	8.55		#N/A	#N/A
PF3D7_1105400	| organism=Plasmodium_falciparum_3D7 | product=40S ribosomal protein S4, putative | location=Pf3D7_11_v3:235597-237097(-) | length=261 | sequence_SO=chromosome | SO=protein_coding	15	29753	3	0	3	0	15.7	261	10.09		#N/A	#N/A
PF3D7_1128500	| organism=Plasmodium_falciparum_3D7 | product=conserved protein, unknown function | location=Pf3D7_11_v3:1107786-1109942(+) | length=718 | sequence_SO=chromosome | SO=protein_coding	15	84733	1	1	1	1	1.3	718	8.33		1	FALSE
PF3D7_1343300	| organism=Plasmodium_falciparum_3D7 | product=conserved Plasmodium protein, unknown function | location=Pf3D7_13_v3:1707731-1710679(-) | length=982 | sequence_SO=chromosome | SO=protein_coding	15	114514	1	0	1	0	1.4	982	8.97		1	FALSE
PF3D7_0108300	| organism=Plasmodium_falciparum_3D7 | product=conserved Plasmodium protein, unknown function | location=Pf3D7_01_v3:337168-343833(+) | length=2221 | sequence_SO=chromosome | SO=protein_coding	14	254834	1	0	1	0	0.5	2221	5.44		#N/A	#N/A
sp|Q86VB7|C163A_HUMAN	Scavenger receptor cysteine-rich type 1 protein M130 OS=Homo sapiens GN=CD163 PE=1 SV=2	14	125369	1	0	1	0	2	1156	5.61		#N/A	#N/A
sp|P07203|GPX1_HUMAN	Glutathione peroxidase 1 OS=Homo sapiens GN=GPX1 PE=1 SV=4	14	22075	2	0	2	0	14.3	203	6.15		#N/A	#N/A
PF3D7_1134400	| organism=Plasmodium_falciparum_3D7 | product=conserved Plasmodium protein, unknown function | location=Pf3D7_11_v3:1340486-1341680(-) | length=174 | sequence_SO=chromosome | SO=protein_coding	14	20651	1	0	1	0	8	174	9.79		#N/A	#N/A
sp|Q14165|MLEC_HUMAN	Malectin OS=Homo sapiens GN=MLEC PE=1 SV=1	14	32214	1	0	1	0	4.5	292	5.27		#N/A	#N/A
PF3D7_0932700	| organism=Plasmodium_falciparum_3D7 | product=conserved Plasmodium protein, unknown function | location=Pf3D7_09_v3:1298865-1302575(-) | length=1236 | sequence_SO=chromosome | SO=protein_coding	14	149712	1	0	1	0	1.4	1236	9.26		#N/A	#N/A
PF3D7_1446600	| organism=Plasmodium_falciparum_3D7 | product=centrin-2 (CEN2) | location=Pf3D7_14_v3:1917232-1918010(-) | length=168 | sequence_SO=chromosome | SO=protein_coding	14	19299	1	0	1	0	14.9	168	4.56		#N/A	#N/A
PF3D7_1126200	| organism=Plasmodium_falciparum_3D7 | product=40S ribosomal protein S18, putative | location=Pf3D7_11_v3:1023790-1024496(-) | length=156 | sequence_SO=chromosome | SO=protein_coding	14	17880	1	0	1	0	5.1	156	10.46		#N/A	#N/A
sp|Q8NI77|KI18A_HUMAN	Kinesin-like protein KIF18A OS=Homo sapiens GN=KIF18A PE=1 SV=2	14	102216	1	0	1	0	0.9	898	9.09		1	FALSE
PF3D7_0827900	| organism=Plasmodium_falciparum_3D7 | product=protein disulfide isomerase (PDI8) | location=Pf3D7_08_v3:1206788-1208394(-) | length=483 | sequence_SO=chromosome | SO=protein_coding	13	55479	1	0	1	0	1.7	483	5.56		#N/A	#N/A
sp|P01834|IGKC_HUMAN	Ig kappa chain C region OS=Homo sapiens GN=IGKC PE=1 SV=1	13	11602	3	0	2	0	32.1	106	5.58		3	FALSE

## Sheet: 3D7 - Exp. 1
Accession	Protein name	Score	Mass (Da)	Protein matches	Significant protein matches	Protein sequences	Significant protein sequences	Coverage (%)	Protein length (aa)	Protein pI
sp|P04264|K2C1_HUMAN	Keratin, type II cytoskeletal 1 OS=Homo sapiens GN=KRT1 PE=1 SV=6	964	65999	44	29	35	27	48.6	644	8.15
sp|P13645|K1C10_HUMAN	Keratin, type I cytoskeletal 10 OS=Homo sapiens GN=KRT10 PE=1 SV=6	460	58792	20	14	18	14	37	584	5.13
PF3D7_0818900	| organism=Plasmodium_falciparum_3D7 | product=heat shock protein 70 (HSP70) | location=Pf3D7_08_v3:860384-862417(+) | length=677 | sequence_SO=chromosome | SO=protein_coding	366	73868	26	12	25	12	37.4	677	5.51
sp|P35527|K1C9_HUMAN	Keratin, type I cytoskeletal 9 OS=Homo sapiens GN=KRT9 PE=1 SV=3	319	62027	20	14	16	13	37.6	623	5.14
sp|P35908|K22E_HUMAN	Keratin, type II cytoskeletal 2 epidermal OS=Homo sapiens GN=KRT2 PE=1 SV=2	317	65393	11	11	11	11	22.1	639	8.07
PF3D7_1008700	| organism=Plasmodium_falciparum_3D7 | product=tubulin beta chain | location=Pf3D7_10_v3:360625-362480(-) | length=445 | sequence_SO=chromosome | SO=protein_coding	229	49719	12	6	11	6	35.7	445	4.73
sp|P68871|HBB_HUMAN	Hemoglobin subunit beta OS=Homo sapiens GN=HBB PE=1 SV=2	198	15988	15	10	9	8	67.3	147	6.75
PF3D7_1229400	| organism=Plasmodium_falciparum_3D7 | product=macrophage migration inhibitory factor (MIF) | location=Pf3D7_12_v3:1208912-1209542(+) | length=116 | sequence_SO=chromosome | SO=protein_coding	185	12836	9	8	8	8	55.2	116	6.15
PF3D7_0621200	| organism=Plasmodium_falciparum_3D7 | product=pyridoxine biosynthesis protein PDX1 (PDX1) | location=Pf3D7_06_v3:871297-872202(-) | length=301 | sequence_SO=chromosome | SO=protein_coding	178	32992	12	8	10	7	37.2	301	6.76
PF3D7_1021600	| organism=Plasmodium_falciparum_3D7 | product=deoxyribose-phosphate aldolase, putative | location=Pf3D7_10_v3:871095-871886(+) | length=263 | sequence_SO=chromosome | SO=protein_coding	177	28961	9	5	8	5	37.6	263	6.84
PF3D7_1026800	| organism=Plasmodium_falciparum_3D7 | product=40S ribosomal protein S2 (RPS2) | location=Pf3D7_10_v3:1122962-1124037(+) | length=263 | sequence_SO=chromosome | SO=protein_coding	169	29837	10	6	8	6	29.7	263	5.91
sp|P01857|IGHG1_HUMAN	Ig gamma-1 chain C region OS=Homo sapiens GN=IGHG1 PE=1 SV=1	155	36083	12	7	10	6	40.6	330	8.46
sp|P02042|HBD_HUMAN	Hemoglobin subunit delta OS=Homo sapiens GN=HBD PE=1 SV=2	149	16045	9	7	6	6	53.1	147	7.85
PF3D7_1345700	| organism=Plasmodium_falciparum_3D7 | product=isocitrate dehydrogenase [NADP], mitochondrial (IDH) | location=Pf3D7_13_v3:1828283-1829689(-) | length=468 | sequence_SO=chromosome | SO=protein_coding	126	53560	10	7	10	7	22.2	468	8.76
sp|P69905|HBA_HUMAN	Hemoglobin subunit alpha OS=Homo sapiens GN=HBA1 PE=1 SV=2	108	15248	16	4	8	3	63.4	142	8.72
sp|P04259|K2C6B_HUMAN	Keratin, type II cytoskeletal 6B OS=Homo sapiens GN=KRT6B PE=1 SV=5	106	60030	5	3	4	3	7.6	564	8.09
sp|P13647|K2C5_HUMAN	Keratin, type II cytoskeletal 5 OS=Homo sapiens GN=KRT5 PE=1 SV=3	101	62340	6	3	5	3	9.7	590	7.59
sp|P02533|K1C14_HUMAN	Keratin, type I cytoskeletal 14 OS=Homo sapiens GN=KRT14 PE=1 SV=4	98	51529	5	3	5	3	10.2	472	5.09
PF3D7_0831700	| organism=Plasmodium_falciparum_3D7 | product=heat shock protein 70 (HSP70-x) | location=Pf3D7_08_v3:1365467-1367506(-) | length=679 | sequence_SO=chromosome | SO=protein_coding	97	75006	7	3	7	3	9.9	679	5.59
PF3D7_1012400	| organism=Plasmodium_falciparum_3D7 | product=hypoxanthine-guanine phosphoribosyltransferase (HGPRT) | location=Pf3D7_10_v3:475327-476563(-) | length=231 | sequence_SO=chromosome | SO=protein_coding	95	26346	9	4	8	4	33.8	231	7.59
sp|P02771|FETA_HUMAN	Alpha-fetoprotein OS=Homo sapiens GN=AFP PE=1 SV=1	90	68633	1	1	1	1	2.6	609	5.48
PF3D7_1015800	| organism=Plasmodium_falciparum_3D7 | product=ribonucleotide reductase small subunit, putative | location=Pf3D7_10_v3:633682-635286(+) | length=335 | sequence_SO=chromosome | SO=protein_coding	83	40361	5	3	5	3	17.3	335	5.35
sp|Q7Z794|K2C1B_HUMAN	Keratin, type II cytoskeletal 1b OS=Homo sapiens GN=KRT77 PE=2 SV=3	82	61864	2	1	2	1	3.6	578	5.73
sp|P01860|IGHG3_HUMAN	Ig gamma-3 chain C region OS=Homo sapiens GN=IGHG3 PE=1 SV=2	73	41260	6	4	6	4	16.4	377	8.23
sp|P02768|ALBU_HUMAN	Serum albumin OS=Homo sapiens GN=ALB PE=1 SV=2	73	69321	7	5	5	4	6.7	609	5.92
sp|P01834|IGKC_HUMAN	Ig kappa chain C region OS=Homo sapiens GN=IGKC PE=1 SV=1	72	11602	6	3	5	3	80.2	106	5.58
PF3D7_0608800	| organism=Plasmodium_falciparum_3D7 | product=ornithine aminotransferase (OAT) | location=Pf3D7_06_v3:362635-363879(+) | length=414 | sequence_SO=chromosome | SO=protein_coding	68	46025	10	4	9	4	29.5	414	6.47
sp|Q06187|BTK_HUMAN	Tyrosine-protein kinase BTK OS=Homo sapiens GN=BTK PE=1 SV=3	67	76232	11	4	8	3	16.8	659	7.83
sp|P0CF74|LAC6_HUMAN	Ig lambda-6 chain C region OS=Homo sapiens GN=IGLC6 PE=4 SV=1	64	11270	3	2	2	2	28.3	106	6.92
PF3D7_1117700	| organism=Plasmodium_falciparum_3D7 | product=GTP-binding nuclear protein RAN/TC4 (RAN) | location=Pf3D7_11_v3:670711-671515(-) | length=214 | sequence_SO=chromosome | SO=protein_coding	64	24860	6	2	6	2	33.2	214	7.72
sp|P13646|K1C13_HUMAN	Keratin, type I cytoskeletal 13 OS=Homo sapiens GN=KRT13 PE=1 SV=4	60	49557	2	2	2	2	5	458	4.91
sp|P01861|IGHG4_HUMAN	Ig gamma-4 chain C region OS=Homo sapiens GN=IGHG4 PE=1 SV=1	59	35918	4	3	4	3	15.6	327	7.18
sp|P62805|H4_HUMAN	Histone H4 OS=Homo sapiens GN=HIST1H4A PE=1 SV=2	57	11360	4	2	4	2	39.8	103	11.36
sp|Q5QNW6|H2B2F_HUMAN	Histone H2B type 2-F OS=Homo sapiens GN=HIST2H2BF PE=1 SV=3	56	13912	2	2	2	2	19	126	10.31
PF3D7_0917900	| organism=Plasmodium_falciparum_3D7 | product=heat shock protein 70 (HSP70-2) | location=Pf3D7_09_v3:737985-740276(+) | length=652 | sequence_SO=chromosome | SO=protein_coding	55	72343	5	3	5	3	11	652	5.18
sp|P19012|K1C15_HUMAN	Keratin, type I cytoskeletal 15 OS=Homo sapiens GN=KRT15 PE=1 SV=3	54	49181	3	2	3	2	6.4	456	4.71
sp|P14174|MIF_HUMAN	Macrophage migration inhibitory factor OS=Homo sapiens GN=MIF PE=1 SV=4	54	12468	5	2	4	2	40	115	7.74
sp|P17066|HSP76_HUMAN	Heat shock 70 kDa protein 6 OS=Homo sapiens GN=HSPA6 PE=1 SV=2	50	70984	2	1	2	1	3.4	643	5.81
sp|Q06830|PRDX1_HUMAN	Peroxiredoxin-1 OS=Homo sapiens GN=PRDX1 PE=1 SV=1	49	22096	1	1	1	1	5.5	199	8.27
PF3D7_1474900	| organism=Plasmodium_falciparum_3D7 | product=trailer hitch homolog, putative (CITH) | location=Pf3D7_14_v3:3072261-3073247(+) | length=328 | sequence_SO=chromosome | SO=protein_coding	48	38546	3	1	3	1	12.8	328	9.44
sp|P01009|A1AT_HUMAN	Alpha-1-antitrypsin OS=Homo sapiens GN=SERPINA1 PE=1 SV=3	48	46707	3	2	3	2	7.9	418	5.37
PF3D7_1357000	| organism=Plasmodium_falciparum_3D7 | product=elongation factor 1-alpha | location=Pf3D7_13_v3:2265817-2267148(-) | length=443 | sequence_SO=chromosome | SO=protein_coding	44	48928	4	2	4	2	14.2	443	9.12
PF3D7_0903700	| organism=Plasmodium_falciparum_3D7 | product=alpha tubulin 1 | location=Pf3D7_09_v3:175542-177442(+) | length=453 | sequence_SO=chromosome | SO=protein_coding	42	50264	2	1	2	1	8.4	453	4.93
sp|Q99497|PARK7_HUMAN	Protein deglycase DJ-1 OS=Homo sapiens GN=PARK7 PE=1 SV=2	41	19878	5	2	5	2	33.3	189	6.33
PF3D7_1144000	| organism=Plasmodium_falciparum_3D7 | product=40S ribosomal protein S21 (RPS21) | location=Pf3D7_11_v3:1755438-1755935(+) | length=82 | sequence_SO=chromosome | SO=protein_coding	41	9140	1	1	1	1	11	82	8.66
PF3D7_0705700	| organism=Plasmodium_falciparum_3D7 | product=40S ribosomal protein S29, putative | location=Pf3D7_07_v3:285472-286166(-) | length=54 | sequence_SO=chromosome | SO=protein_coding	40	6411	1	1	1	1	13	54	10.14
sp|P0C0S5|H2AZ_HUMAN	Histone H2A.Z OS=Homo sapiens GN=H2AFZ PE=1 SV=2	39	13545	1	1	1	1	7	128	10.58
sp|Q6NXT2|H3C_HUMAN	Histone H3.3C OS=Homo sapiens GN=H3F3C PE=1 SV=3	39	15204	2	1	2	1	11.9	135	11.1
PF3D7_0818200	| organism=Plasmodium_falciparum_3D7 | product=14-3-3 protein (14-3-3I) | location=Pf3D7_08_v3:830006-831454(+) | length=262 | sequence_SO=chromosome | SO=protein_coding	39	30174	6	2	6	2	38.2	262	4.86
PF3D7_0708400	| organism=Plasmodium_falciparum_3D7 | product=heat shock protein 90 (HSP90) | location=Pf3D7_07_v3:381592-384614(+) | length=745 | sequence_SO=chromosome | SO=protein_coding	37	86112	1	1	1	1	1.9	745	4.94
sp|Q12931|TRAP1_HUMAN	Heat shock protein 75 kDa, mitochondrial OS=Homo sapiens GN=TRAP1 PE=1 SV=3	37	80060	1	1	1	1	2	704	8.3
sp|P12035|K2C3_HUMAN	Keratin, type II cytoskeletal 3 OS=Homo sapiens GN=KRT3 PE=1 SV=3	36	64378	2	1	2	1	3.2	628	6.12
PF3D7_0516200	| organism=Plasmodium_falciparum_3D7 | product=40S ribosomal protein S11 | location=Pf3D7_05_v3:675809-676614(-) | length=151 | sequence_SO=chromosome | SO=protein_coding	35	16067	1	1	1	1	8.6	151	10.49
PF3D7_1462800	| organism=Plasmodium_falciparum_3D7 | product=glyceraldehyde-3-phosphate dehydrogenase (GAPDH) | location=Pf3D7_14_v3:2559098-2560347(+) | length=337 | sequence_SO=chromosome | SO=protein_coding	34	36612	2	1	2	1	6.5	337	7.59
sp|P02788|TRFL_HUMAN	Lactotransferrin OS=Homo sapiens GN=LTF PE=1 SV=6	32	78132	2	1	2	1	2	710	8.5
sp|P01766|HV305_HUMAN	Ig heavy chain V-III region BRO OS=Homo sapiens PE=1 SV=1	32	13218	2	1	2	1	20	120	6.45
sp|O43150|ASAP2_HUMAN	Arf-GAP with SH3 domain, ANK repeat and PH domain-containing protein 2 OS=Homo sapiens GN=ASAP2 PE=1 SV=3	31	111581	1	1	1	1	0.8	1006	6.24
sp|P01876|IGHA1_HUMAN	Ig alpha-1 chain C region OS=Homo sapiens GN=IGHA1 PE=1 SV=2	31	37631	3	1	3	1	9.1	353	6.08
PF3D7_1434800	| organism=Plasmodium_falciparum_3D7 | product=mitochondrial acidic protein MAM33, putative | location=Pf3D7_14_v3:1410139-1410897(+) | length=252 | sequence_SO=chromosome | SO=protein_coding	31	28854	5	1	4	1	18.3	252	4.89
sp|P62979|RS27A_HUMAN	Ubiquitin-40S ribosomal protein S27a OS=Homo sapiens GN=RPS27A PE=1 SV=2	31	17953	3	1	3	1	22.4	156	9.68
sp|P01871|IGHM_HUMAN	Ig mu chain C region OS=Homo sapiens GN=IGHM PE=1 SV=3	30	49276	4	1	4	1	7.7	452	6.35
sp|Q9Y570|PPME1_HUMAN	Protein phosphatase methylesterase 1 OS=Homo sapiens GN=PPME1 PE=1 SV=3	29	42288	2	1	2	1	8.3	386	5.67
PF3D7_0513300	| organism=Plasmodium_falciparum_3D7 | product=purine nucleoside phosphorylase (PNP) | location=Pf3D7_05_v3:569182-569919(-) | length=245 | sequence_SO=chromosome | SO=protein_coding	29	26841	2	1	2	1	11.8	245	6.07
PF3D7_0717700	| organism=Plasmodium_falciparum_3D7 | product=serine--tRNA ligase, putative | location=Pf3D7_07_v3:764794-766413(-) | length=539 | sequence_SO=chromosome | SO=protein_coding	28	62414	1	1	1	1	1.5	539	6.54
sp|P52907|CAZA1_HUMAN	F-actin-capping protein subunit alpha-1 OS=Homo sapiens GN=CAPZA1 PE=1 SV=3	28	32902	2	1	2	1	9.8	286	5.45
sp|Q9H583|HEAT1_HUMAN	HEAT repeat-containing protein 1 OS=Homo sapiens GN=HEATR1 PE=1 SV=3	27	242215	3	1	2	1	2.3	2144	6.11
PF3D7_0211300	| organism=Plasmodium_falciparum_3D7 | product=ubiquinol-cytochrome-c reductase complex assembly factor 1, putative | location=Pf3D7_02_v3:457130-458585(-) | length=292 | sequence_SO=chromosome | SO=protein_coding	27	35511	1	1	1	1	2.4	292	9.1
sp|P19823|ITIH2_HUMAN	Inter-alpha-trypsin inhibitor heavy chain H2 OS=Homo sapiens GN=ITIH2 PE=1 SV=2	26	106397	2	1	2	1	2.7	946	6.4
sp|P62913|RL11_HUMAN	60S ribosomal protein L11 OS=Homo sapiens GN=RPL11 PE=1 SV=2	26	20240	1	1	1	1	4.5	178	9.64
sp|P05787|K2C8_HUMAN	Keratin, type II cytoskeletal 8 OS=Homo sapiens GN=KRT8 PE=1 SV=7	25	53671	3	1	2	1	4.3	483	5.52
sp|P08729|K2C7_HUMAN	Keratin, type II cytoskeletal 7 OS=Homo sapiens GN=KRT7 PE=1 SV=5	25	51354	2	1	2	1	4.3	469	5.4
sp|P19013|K2C4_HUMAN	Keratin, type II cytoskeletal 4 OS=Homo sapiens GN=KRT4 PE=1 SV=4	25	57250	2	1	2	1	3.7	534	6.25
PF3D7_1473500	| organism=Plasmodium_falciparum_3D7 | product=conserved Plasmodium protein, unknown function | location=Pf3D7_14_v3:2993252-2995279(-) | length=675 | sequence_SO=chromosome | SO=protein_coding	25	77834	2	1	2	1	3.3	675	5.03
sp|P05543|THBG_HUMAN	Thyroxine-binding globulin OS=Homo sapiens GN=SERPINA7 PE=1 SV=2	25	46295	1	1	1	1	2.4	415	5.87
PF3D7_1343300	| organism=Plasmodium_falciparum_3D7 | product=conserved Plasmodium protein, unknown function | location=Pf3D7_13_v3:1707731-1710679(-) | length=982 | sequence_SO=chromosome | SO=protein_coding	25	114514	2	1	1	1	1.4	982	8.97
sp|O43813|LANC1_HUMAN	LanC-like protein 1 OS=Homo sapiens GN=LANCL1 PE=1 SV=1	24	45254	2	1	2	1	7.8	399	7.86
sp|Q9P227|RHG23_HUMAN	Rho GTPase-activating protein 23 OS=Homo sapiens GN=ARHGAP23 PE=1 SV=2	24	162092	1	1	1	1	0.8	1491	9.31
PF3D7_1466800	| organism=Plasmodium_falciparum_3D7 | product=conserved Plasmodium protein, unknown function | location=Pf3D7_14_v3:2731986-2734694(+) | length=902 | sequence_SO=chromosome | SO=protein_coding	24	105382	2	1	2	1	2.9	902	8.66
sp|P62258|1433E_HUMAN	14-3-3 protein epsilon OS=Homo sapiens GN=YWHAE PE=1 SV=1	24	29155	2	1	2	1	6.3	255	4.63
sp|P27348|1433T_HUMAN	14-3-3 protein theta OS=Homo sapiens GN=YWHAQ PE=1 SV=1	24	27747	2	1	2	1	6.5	245	4.68
PF3D7_0406900	| organism=Plasmodium_falciparum_3D7 | product=conserved Plasmodium protein, unknown function | location=Pf3D7_04_v3:353655-359878(-) | length=1751 | sequence_SO=chromosome | SO=protein_coding	24	207703	1	1	1	1	0.5	1751	9.22
sp|P02787|TRFE_HUMAN	Serotransferrin OS=Homo sapiens GN=TF PE=1 SV=3	23	77014	6	1	4	1	5.4	698	6.81
sp|Q9UF83|YM012_HUMAN	Uncharacterized protein DKFZp434B061 OS=Homo sapiens PE=2 SV=2	23	59375	1	1	1	1	2.3	564	13.06
sp|Q96T51|RUFY1_HUMAN	RUN and FYVE domain-containing protein 1 OS=Homo sapiens GN=RUFY1 PE=1 SV=2	23	79767	1	1	1	1	0.8	708	5.54
PF3D7_1234000	| organism=Plasmodium_falciparum_3D7 | product=conserved Plasmodium protein, unknown function | location=Pf3D7_12_v3:1411607-1413104(-) | length=421 | sequence_SO=chromosome | SO=protein_coding	23	50624	1	1	1	1	1.9	421	9.13
sp|Q13748|TBA3C_HUMAN	Tubulin alpha-3C/D chain OS=Homo sapiens GN=TUBA3C PE=1 SV=3	23	49928	2	1	2	1	13.3	450	4.97
PF3D7_1407800	| organism=Plasmodium_falciparum_3D7 | product=plasmepsin IV (PM4) | location=Pf3D7_14_v3:283086-284435(+) | length=449 | sequence_SO=chromosome | SO=protein_coding	22	51014	1	1	1	1	3.3	449	5.3
sp|Q9NU22|MDN1_HUMAN	Midasin OS=Homo sapiens GN=MDN1 PE=1 SV=2	22	632420	5	1	4	1	1.2	5596	5.46
sp|Q8NI77|KI18A_HUMAN	Kinesin-like protein KIF18A OS=Homo sapiens GN=KIF18A PE=1 SV=2	22	102216	1	1	1	1	0.9	898	9.09
PF3D7_1361900	| organism=Plasmodium_falciparum_3D7 | product=proliferating cell nuclear antigen 1 (PCNA1) | location=Pf3D7_13_v3:2482472-2483296(-) | length=274 | sequence_SO=chromosome | SO=protein_coding	22	30568	2	1	2	1	8.8	274	4.7
PF3D7_1454400	| organism=Plasmodium_falciparum_3D7 | product=aminopeptidase P (APP) | location=Pf3D7_14_v3:2234143-2236476(+) | length=777 | sequence_SO=chromosome | SO=protein_coding	22	90073	1	1	1	1	1.8	777	6.36
sp|Q96MH7|CE034_HUMAN	Uncharacterized protein C5orf34 OS=Homo sapiens GN=C5orf34 PE=2 SV=2	22	72852	1	1	1	1	1.4	638	8.16
sp|Q8IZU0|FAM9B_HUMAN	Protein FAM9B OS=Homo sapiens GN=FAM9B PE=1 SV=1	22	22424	1	1	1	1	4.3	186	5.31
sp|P08697|A2AP_HUMAN	Alpha-2-antiplasmin OS=Homo sapiens GN=SERPINF2 PE=1 SV=3	21	54531	1	0	1	0	2.2	491	5.87
PF3D7_0517000	| organism=Plasmodium_falciparum_3D7 | product=60S ribosomal protein L12, putative | location=Pf3D7_05_v3:715765-716675(-) | length=165 | sequence_SO=chromosome | SO=protein_coding	21	18101	2	1	2	1	15.2	165	9.54
sp|P30050|RL12_HUMAN	60S ribosomal protein L12 OS=Homo sapiens GN=RPL12 PE=1 SV=1	21	17808	1	1	1	1	5.5	165	9.48
sp|Q5M9Q1|NKAPL_HUMAN	NKAP-like protein OS=Homo sapiens GN=NKAPL PE=2 SV=3	21	46284	1	1	1	1	1.5	402	9.73
PF3D7_0309300	| organism=Plasmodium_falciparum_3D7 | product=N2227-like protein, putative | location=Pf3D7_03_v3:397649-400516(+) | length=955 | sequence_SO=chromosome | SO=protein_coding	21	112175	3	0	1	0	1.8	955	5.12
PF3D7_1130100	| organism=Plasmodium_falciparum_3D7 | product=60S ribosomal protein L38 (RPL38) | location=Pf3D7_11_v3:1163094-1163357(-) | length=87 | sequence_SO=chromosome | SO=protein_coding	21	10307	1	1	1	1	11.5	87	10.71
sp|Q13509|TBB3_HUMAN	Tubulin beta-3 chain OS=Homo sapiens GN=TUBB3 PE=1 SV=2	21	50400	2	0	2	0	6.7	450	4.83
sp|Q13415|ORC1_HUMAN	Origin recognition complex subunit 1 OS=Homo sapiens GN=ORC1 PE=1 SV=2	20	97289	1	1	1	1	0.9	861	9.33
PF3D7_0814200	| organism=Plasmodium_falciparum_3D7 | product=DNA/RNA-binding protein Alba 1 (ALBA1) | location=Pf3D7_08_v3:687340-688086(+) | length=248 | sequence_SO=chromosome | SO=protein_coding	20	27242	1	1	1	1	4.4	248	10.58
PF3D7_0920600	| organism=Plasmodium_falciparum_3D7 | product=conserved Plasmodium protein, unknown function | location=Pf3D7_09_v3:843541-847605(+) | length=1354 | sequence_SO=chromosome | SO=protein_coding	20	165660	1	0	1	0	0.7	1354	8.37
PF3D7_0629300	| organism=Plasmodium_falciparum_3D7 | product=phospholipase, putative (PL) | location=Pf3D7_06_v3:1205190-1207781(+) | length=863 | sequence_SO=chromosome | SO=protein_coding	19	99170	1	1	1	1	0.6	863	4.89
PF3D7_0309600	| organism=Plasmodium_falciparum_3D7 | product=60S acidic ribosomal protein P2 (PfP2) | location=Pf3D7_03_v3:407980-408318(+) | length=112 | sequence_SO=chromosome | SO=protein_coding	19	11941	2	0	2	0	22.3	112	4.49
PF3D7_1128500	| organism=Plasmodium_falciparum_3D7 | product=conserved protein, unknown function | location=Pf3D7_11_v3:1107786-1109942(+) | length=718 | sequence_SO=chromosome | SO=protein_coding	19	84733	1	1	1	1	1.3	718	8.33
sp|Q9UPN3|MACF1_HUMAN	Microtubule-actin cross-linking factor 1, isoforms 1/2/3/5 OS=Homo sapiens GN=MACF1 PE=1 SV=4	19	837787	4	0	4	0	0.8	7388	5.28
sp|Q96RL7|VP13A_HUMAN	Vacuolar protein sorting-associated protein 13A OS=Homo sapiens GN=VPS13A PE=1 SV=2	18	360047	1	1	1	1	0.2	3174	5.94
PF3D7_0813900	| organism=Plasmodium_falciparum_3D7 | product=40S ribosomal protein S16, putative | location=Pf3D7_08_v3:677989-678725(-) | length=144 | sequence_SO=chromosome | SO=protein_coding	18	16275	1	0	1	0	7.6	144	10.25
PF3D7_1341200	| organism=Plasmodium_falciparum_3D7 | product=60S ribosomal protein L18, putative | location=Pf3D7_13_v3:1633860-1634530(-) | length=184 | sequence_SO=chromosome | SO=protein_coding	18	21733	1	0	1	0	5.4	184	10.62
sp|P11166|GTR1_HUMAN	Solute carrier family 2, facilitated glucose transporter member 1 OS=Homo sapiens GN=SLC2A1 PE=1 SV=2	18	54049	2	0	2	0	3.7	492	8.93
PF3D7_0922200	| organism=Plasmodium_falciparum_3D7 | product=S-adenosylmethionine synthetase (SAMS) | location=Pf3D7_09_v3:903362-904570(+) | length=402 | sequence_SO=chromosome | SO=protein_coding	18	44816	1	0	1	0	3.7	402	6.28
PF3D7_1004000	| organism=Plasmodium_falciparum_3D7 | product=60S ribosomal protein L13, putative | location=Pf3D7_10_v3:179344-180226(-) | length=202 | sequence_SO=chromosome | SO=protein_coding	17	23739	1	0	1	0	5.9	202	10.19
PF3D7_1342000	| organism=Plasmodium_falciparum_3D7 | product=40S ribosomal protein S6 | location=Pf3D7_13_v3:1653211-1654131(-) | length=306 | sequence_SO=chromosome | SO=protein_coding	17	35363	2	0	2	0	8.2	306	10.44
sp|Q8NB90|SPAT5_HUMAN	Spermatogenesis-associated protein 5 OS=Homo sapiens GN=SPATA5 PE=1 SV=3	17	97843	2	0	2	0	2.5	893	5.5
sp|P62191|PRS4_HUMAN	26S protease regulatory subunit 4 OS=Homo sapiens GN=PSMC1 PE=1 SV=1	17	49154	2	0	2	0	13	440	5.87
PF3D7_0508900	| organism=Plasmodium_falciparum_3D7 | product=conserved Plasmodium protein, unknown function | location=Pf3D7_05_v3:367022-376426(+) | length=3134 | sequence_SO=chromosome | SO=protein_coding	16	369953	2	0	2	0	0.6	3134	5.29
PF3D7_0932300	| organism=Plasmodium_falciparum_3D7 | product=M18 aspartyl aminopeptidase (M18AAP) | location=Pf3D7_09_v3:1289315-1291027(-) | length=570 | sequence_SO=chromosome | SO=protein_coding	16	65594	2	0	2	0	4.4	570	6.6
sp|P01620|KV302_HUMAN	Ig kappa chain V-III region SIE OS=Homo sapiens PE=1 SV=1	16	11768	2	0	2	0	31.2	109	8.7
sp|Q04656|ATP7A_HUMAN	Copper-transporting ATPase 1 OS=Homo sapiens GN=ATP7A PE=1 SV=3	16	163270	1	0	1	0	0.9	1500	5.85
sp|Q49A88|CCD14_HUMAN	Coiled-coil domain-containing protein 14 OS=Homo sapiens GN=CCDC14 PE=1 SV=3	15	106236	3	0	2	0	2.1	953	8.65
PF3D7_1246200	| organism=Plasmodium_falciparum_3D7 | product=actin I (ACT1) | location=Pf3D7_12_v3:1920784-1921914(+) | length=376 | sequence_SO=chromosome | SO=protein_coding	15	41844	3	0	3	0	12	376	5.21
sp|P10599|THIO_HUMAN	Thioredoxin OS=Homo sapiens GN=TXN PE=1 SV=3	15	11730	1	0	1	0	10.5	105	4.82
sp|Q96KG9|SCYL1_HUMAN	N-terminal kinase-like protein OS=Homo sapiens GN=SCYL1 PE=1 SV=1	15	89575	2	0	2	0	7.5	808	5.94
PF3D7_1465900	| organism=Plasmodium_falciparum_3D7 | product=40S ribosomal protein S3 | location=Pf3D7_14_v3:2684141-2685534(+) | length=221 | sequence_SO=chromosome | SO=protein_coding	15	24652	2	0	2	0	12.2	221	10.2
sp|Q9Y2W1|TR150_HUMAN	Thyroid hormone receptor-associated protein 3 OS=Homo sapiens GN=THRAP3 PE=1 SV=2	14	108601	1	0	1	0	2	955	10.16
sp|Q8IZD9|DOCK3_HUMAN	Dedicator of cytokinesis protein 3 OS=Homo sapiens GN=DOCK3 PE=1 SV=1	13	232954	1	0	1	0	1.6	2030	6.52

## Sheet: Enriched - Exp. 1
Accession	Protein name	Score	Mass (Da)	Protein matches	Significant protein matches	Protein sequences	Significant protein sequences	Coverage (%)	Protein length (aa)	Protein pI		Sig peptides in 3D7 control	5X enriched compared to 3D7?
PF3D7_1355600	| organism=Plasmodium_falciparum_3D7 | product=conserved Plasmodium protein, unknown function | location=Pf3D7_13_v3:2202611-2204481(-) | length=562 | sequence_SO=chromosome | SO=protein_coding	1300	66177	104	64	59	48	64.9	562	9.68		#N/A	#N/A
PF3D7_1431100	| organism=Plasmodium_falciparum_3D7 | product=conserved Plasmodium protein, unknown function | location=Pf3D7_14_v3:1221775-1222818(+) | length=347 | sequence_SO=chromosome | SO=protein_coding	461	40722	41	20	29	17	76.4	347	5.17		#N/A	#N/A
PF3D7_0109000	| organism=Plasmodium_falciparum_3D7 | product=photosensitized INA-labeled protein PHIL1, putative (PHIL1) | location=Pf3D7_01_v3:363318-363992(+) | length=224 | sequence_SO=chromosome | SO=protein_coding	374	25461	26	11	15	7	50	224	4.81		#N/A	#N/A
PF3D7_0918000	| organism=Plasmodium_falciparum_3D7 | product=glideosome-associated protein 50 (GAP50) | location=Pf3D7_09_v3:742494-743684(-) | length=396 | sequence_SO=chromosome | SO=protein_coding	314	44576	17	13	14	12	43.7	396	8.69		#N/A	#N/A
PF3D7_1430800	| organism=Plasmodium_falciparum_3D7 | product=conserved Plasmodium protein, unknown function | location=Pf3D7_14_v3:1214935-1215732(+) | length=265 | sequence_SO=chromosome | SO=protein_coding	233	30447	11	7	10	6	50.9	265	8.29		#N/A	#N/A
PF3D7_0423500	| organism=Plasmodium_falciparum_3D7 | product=glideosome associated protein with multiple membrane spans 2 (GAPM2) | location=Pf3D7_04_v3:1058997-1060551(+) | length=372 | sequence_SO=chromosome | SO=protein_coding	197	42591	15	7	8	6	30.9	372	4.62		#N/A	#N/A
PF3D7_1323700	| organism=Plasmodium_falciparum_3D7 | product=glideosome associated protein with multiple membrane spans 1 (GAPM1) | location=Pf3D7_13_v3:982611-983801(+) | length=303 | sequence_SO=chromosome | SO=protein_coding	142	33957	7	5	5	5	27.1	303	4.89		#N/A	#N/A
PF3D7_0708800	| organism=Plasmodium_falciparum_3D7 | product=heat shock protein 110 (HSP110c) | location=Pf3D7_07_v3:395711-398332(+) | length=873 | sequence_SO=chromosome | SO=protein_coding	136	99902	12	6	12	6	20.8	873	5.54		#N/A	#N/A
PF3D7_1465900	| organism=Plasmodium_falciparum_3D7 | product=40S ribosomal protein S3 | location=Pf3D7_14_v3:2684141-2685534(+) | length=221 | sequence_SO=chromosome | SO=protein_coding	115	24652	5	3	4	3	26.2	221	10.2		0	TRUE
sp|P11142|HSP7C_HUMAN	Heat shock cognate 71 kDa protein OS=Homo sapiens GN=HSPA8 PE=1 SV=1	111	70854	4	2	4	2	8.7	646	5.37		#N/A	#N/A
sp|P10696|PPBN_HUMAN	Alkaline phosphatase, placental-like OS=Homo sapiens GN=ALPPL2 PE=2 SV=4	103	57341	3	3	2	2	4.7	532	5.9		#N/A	#N/A
PF3D7_0822900	| organism=Plasmodium_falciparum_3D7 | product=conserved Plasmodium protein, unknown function | location=Pf3D7_08_v3:1007777-1011307(-) | length=1176 | sequence_SO=chromosome | SO=protein_coding	95	138156	10	4	10	4	11.6	1176	5.24		#N/A	#N/A
sp|P09923|PPBI_HUMAN	Intestinal-type alkaline phosphatase OS=Homo sapiens GN=ALPI PE=1 SV=2	94	56776	3	2	3	2	14.4	528	5.53		#N/A	#N/A
PF3D7_0422300	| organism=Plasmodium_falciparum_3D7 | product=alpha tubulin 2 | location=Pf3D7_04_v3:1022487-1024166(+) | length=450 | sequence_SO=chromosome | SO=protein_coding	75	49659	7	4	7	4	27.1	450	4.9		#N/A	#N/A
PF3D7_1246200	| organism=Plasmodium_falciparum_3D7 | product=actin I (ACT1) | location=Pf3D7_12_v3:1920784-1921914(+) | length=376 | sequence_SO=chromosome | SO=protein_coding	74	41844	9	3	9	3	35.1	376	5.21		0	TRUE
PF3D7_1003600	| organism=Plasmodium_falciparum_3D7 | product=inner membrane complex protein 1c, putative (IMC1c) | location=Pf3D7_10_v3:164945-165790(+) | length=281 | sequence_SO=chromosome | SO=protein_coding	62	32634	4	2	4	2	26.7	281	6.97		#N/A	#N/A
PF3D7_1365900	| organism=Plasmodium_falciparum_3D7 | product=ubiquitin-60S ribosomal protein L40 | location=Pf3D7_13_v3:2632534-2633260(-) | length=128 | sequence_SO=chromosome | SO=protein_coding	62	14608	4	1	3	1	27.3	128	9.91		#N/A	#N/A
sp|P68371|TBB4B_HUMAN	Tubulin beta-4B chain OS=Homo sapiens GN=TUBB4B PE=1 SV=1	60	49799	6	2	4	1	13.7	445	4.79		#N/A	#N/A
sp|Q13509|TBB3_HUMAN	Tubulin beta-3 chain OS=Homo sapiens GN=TUBB3 PE=1 SV=2	60	50400	5	2	3	1	10.9	450	4.83		0	TRUE
sp|P01619|KV301_HUMAN	Ig kappa chain V-III region B6 OS=Homo sapiens PE=1 SV=1	58	11628	1	1	1	1	16.7	108	9.34		#N/A	#N/A
PF3D7_1211400	| organism=Plasmodium_falciparum_3D7 | product=heat shock protein DNAJ homologue Pfj4 (PfJ4) | location=Pf3D7_12_v3:505344-506662(+) | length=244 | sequence_SO=chromosome | SO=protein_coding	58	28045	5	1	5	1	27.5	244	9.06		#N/A	#N/A
PF3D7_1468700	| organism=Plasmodium_falciparum_3D7 | product=eukaryotic initiation factor 4A (eIF4A) | location=Pf3D7_14_v3:2825370-2826918(+) | length=398 | sequence_SO=chromosome | SO=protein_coding	58	45281	3	2	3	2	11.1	398	5.48		#N/A	#N/A
PF3D7_0309600	| organism=Plasmodium_falciparum_3D7 | product=60S acidic ribosomal protein P2 (PfP2) | location=Pf3D7_03_v3:407980-408318(+) | length=112 | sequence_SO=chromosome | SO=protein_coding	56	11941	4	3	3	2	58.9	112	4.49		0	TRUE
PF3D7_0406200	| organism=Plasmodium_falciparum_3D7 | product=sexual stage-specific protein precursor (Pfs16) | location=Pf3D7_04_v3:329216-329689(+) | length=157 | sequence_SO=chromosome | SO=protein_coding	55	16616	2	2	2	2	11.5	157	5.82		#N/A	#N/A
sp|P01859|IGHG2_HUMAN	Ig gamma-2 chain C region OS=Homo sapiens GN=IGHG2 PE=1 SV=2	51	35878	3	3	3	3	10.4	326	7.66		#N/A	#N/A
PF3D7_1414300	| organism=Plasmodium_falciparum_3D7 | product=60S ribosomal protein L10, putative | location=Pf3D7_14_v3:570802-571461(+) | length=219 | sequence_SO=chromosome | SO=protein_coding	50	25200	2	1	2	1	8.2	219	9.97		#N/A	#N/A
sp|Q5VTE0|EF1A3_HUMAN	Putative elongation factor 1-alpha-like 3 OS=Homo sapiens GN=EEF1A1P5 PE=5 SV=1	47	50153	2	1	2	1	13	462	9.15		#N/A	#N/A
sp|P02538|K2C6A_HUMAN	Keratin, type II cytoskeletal 6A OS=Homo sapiens GN=KRT6A PE=1 SV=3	47	60008	2	1	2	1	6.7	564	8.09		#N/A	#N/A
sp|Q6PEY2|TBA3E_HUMAN	Tubulin alpha-3E chain OS=Homo sapiens GN=TUBA3E PE=1 SV=2	47	49827	3	1	3	1	10	450	5		#N/A	#N/A
PF3D7_0314700	| organism=Plasmodium_falciparum_3D7 | product=zinc finger protein, putative | location=Pf3D7_03_v3:589002-592547(-) | length=1181 | sequence_SO=chromosome | SO=protein_coding	46	135556	6	1	6	1	7.6	1181	5.76		#N/A	#N/A
sp|Q9BQE3|TBA1C_HUMAN	Tubulin alpha-1C chain OS=Homo sapiens GN=TUBA1C PE=1 SV=1	46	49863	4	2	4	2	14.5	449	4.96		#N/A	#N/A
PF3D7_1406800	| organism=Plasmodium_falciparum_3D7 | product=glideosome associated protein with multiple membrane spans 3 (GAPM3) | location=Pf3D7_14_v3:246380-247721(-) | length=284 | sequence_SO=chromosome | SO=protein_coding	45	32866	3	1	3	1	13	284	5.18		#N/A	#N/A
PF3D7_1333200	| organism=Plasmodium_falciparum_3D7 | product=ubiquitin-activating enzyme (UBA1) | location=Pf3D7_13_v3:1362093-1367609(+) | length=1838 | sequence_SO=chromosome | SO=protein_coding	43	218386	2	1	2	1	2.2	1838	9.08		#N/A	#N/A
PF3D7_0909900	| organism=Plasmodium_falciparum_3D7 | product=helicase with Zn-finger motif, putative | location=Pf3D7_09_v3:447928-452049(+) | length=1373 | sequence_SO=chromosome | SO=protein_coding	43	160271	2	1	2	1	3	1373	6.58		#N/A	#N/A
PF3D7_1110500	| organism=Plasmodium_falciparum_3D7 | product=vacuolar protein sorting-associated protein 35, putative (VPS35) | location=Pf3D7_11_v3:422057-425418(+) | length=1050 | sequence_SO=chromosome | SO=protein_coding	40	123389	6	1	6	1	9.2	1050	5.95		#N/A	#N/A
PF3D7_1037300	| organism=Plasmodium_falciparum_3D7 | product=ADP/ATP transporter on adenylate translocase (ADT) | location=Pf3D7_10_v3:1477940-1478845(-) | length=301 | sequence_SO=chromosome | SO=protein_coding	39	33705	1	1	1	1	4.3	301	9.68		#N/A	#N/A
PF3D7_0721600	| organism=Plasmodium_falciparum_3D7 | product=40S ribosomal protein S5, putative | location=Pf3D7_07_v3:931459-932164(-) | length=195 | sequence_SO=chromosome | SO=protein_coding	39	21849	1	1	1	1	6.7	195	9.67		#N/A	#N/A
PF3D7_1130600	| organism=Plasmodium_falciparum_3D7 | product=conserved Plasmodium protein, unknown function | location=Pf3D7_11_v3:1176441-1179705(+) | length=888 | sequence_SO=chromosome | SO=protein_coding	39	105695	2	1	2	1	1.7	888	8.86		#N/A	#N/A
sp|Q71UI9|H2AV_HUMAN	Histone H2A.V OS=Homo sapiens GN=H2AFV PE=1 SV=3	38	13501	2	1	2	1	14.1	128	10.58		#N/A	#N/A
PF3D7_1445800	| organism=Plasmodium_falciparum_3D7 | product=conserved Plasmodium membrane protein, unknown function | location=Pf3D7_14_v3:1878658-1882577(-) | length=1207 | sequence_SO=chromosome | SO=protein_coding	37	144809	1	1	1	1	0.5	1207	8.58		#N/A	#N/A
sp|P01620|KV302_HUMAN	Ig kappa chain V-III region SIE OS=Homo sapiens PE=1 SV=1	36	11768	1	1	1	1	16.5	109	8.7		0	TRUE
PF3D7_0619800	| organism=Plasmodium_falciparum_3D7 | product=conserved Plasmodium membrane protein, unknown function | location=Pf3D7_06_v3:831286-839033(-) | length=2530 | sequence_SO=chromosome | SO=protein_coding	36	307295	2	2	2	2	0.4	2530	9.36		#N/A	#N/A
PF3D7_1408000	| organism=Plasmodium_falciparum_3D7 | product=plasmepsin II | location=Pf3D7_14_v3:293471-294832(+) | length=453 | sequence_SO=chromosome | SO=protein_coding	36	51448	1	1	1	1	3.3	453	5.36		#N/A	#N/A
PF3D7_0813900	| organism=Plasmodium_falciparum_3D7 | product=40S ribosomal protein S16, putative | location=Pf3D7_08_v3:677989-678725(-) | length=144 | sequence_SO=chromosome | SO=protein_coding	35	16275	1	1	1	1	7.6	144	10.25		0	TRUE
PF3D7_1408700	| organism=Plasmodium_falciparum_3D7 | product=conserved Plasmodium protein, unknown function | location=Pf3D7_14_v3:324754-346468(-) | length=7182 | sequence_SO=chromosome | SO=protein_coding	34	851346	6	1	6	1	2.2	7182	8.88		#N/A	#N/A
sp|P51587|BRCA2_HUMAN	Breast cancer type 2 susceptibility protein OS=Homo sapiens GN=BRCA2 PE=1 SV=3	34	383963	3	1	3	1	1.8	3418	6.29		#N/A	#N/A
PF3D7_0304300	| organism=Plasmodium_falciparum_3D7 | product=conserved Plasmodium protein, unknown function | location=Pf3D7_03_v3:212283-216572(+) | length=1429 | sequence_SO=chromosome | SO=protein_coding	34	172747	2	1	2	1	1.1	1429	9.13		#N/A	#N/A
PF3D7_0629700	| organism=Plasmodium_falciparum_3D7 | product=SET domain protein, putative (SET1) | location=Pf3D7_06_v3:1221941-1242922(+) | length=6753 | sequence_SO=chromosome | SO=protein_coding	34	795538	4	1	4	1	0.6	6753	8.81		#N/A	#N/A
PF3D7_0309200	| organism=Plasmodium_falciparum_3D7 | product=serine/threonine protein kinase, putative (ARK2) | location=Pf3D7_03_v3:389137-394604(-) | length=1650 | sequence_SO=chromosome | SO=protein_coding	34	193667	2	1	2	1	1.2	1650	9.13		#N/A	#N/A
PF3D7_0816700	| organism=Plasmodium_falciparum_3D7 | product=trafficking protein particle complex subunit 2-like protein, putative (TRAPPC2L) | location=Pf3D7_08_v3:767110-767880(+) | length=143 | sequence_SO=chromosome | SO=protein_coding	34	16703	1	1	1	1	3.5	143	6.58		#N/A	#N/A
PF3D7_1424400	| organism=Plasmodium_falciparum_3D7 | product=60S ribosomal protein L7-3, putative | location=Pf3D7_14_v3:977908-979166(+) | length=283 | sequence_SO=chromosome | SO=protein_coding	34	32661	1	1	1	1	3.9	283	10.17		#N/A	#N/A
PF3D7_1130200	| organism=Plasmodium_falciparum_3D7 | product=60S ribosomal protein P0 (PfP0) | location=Pf3D7_11_v3:1165221-1166171(+) | length=316 | sequence_SO=chromosome | SO=protein_coding	33	34945	1	1	1	1	3.8	316	6.28		#N/A	#N/A
sp|P11166|GTR1_HUMAN	Solute carrier family 2, facilitated glucose transporter member 1 OS=Homo sapiens GN=SLC2A1 PE=1 SV=2	33	54049	1	1	1	1	1.6	492	8.93		0	TRUE
sp|P0CG05|LAC2_HUMAN	Ig lambda-2 chain C regions OS=Homo sapiens GN=IGLC2 PE=1 SV=1	33	11287	3	1	3	1	50.9	106	6.92		#N/A	#N/A
PF3D7_0927100	| organism=Plasmodium_falciparum_3D7 | product=conserved Plasmodium protein, unknown function | location=Pf3D7_09_v3:1100253-1100831(-) | length=192 | sequence_SO=chromosome | SO=protein_coding	33	22736	1	1	1	1	5.7	192	8.56		#N/A	#N/A
PF3D7_1134100	| organism=Plasmodium_falciparum_3D7 | product=protein disulfide isomerase (PDI-11) | location=Pf3D7_11_v3:1323043-1324314(-) | length=423 | sequence_SO=chromosome | SO=protein_coding	33	49164	1	1	1	1	2.4	423	8.94		#N/A	#N/A
PF3D7_0703000	| organism=Plasmodium_falciparum_3D7 | product=conserved Plasmodium protein, unknown function | location=Pf3D7_07_v3:115239-120770(+) | length=1843 | sequence_SO=chromosome | SO=protein_coding	32	220317	2	1	1	1	0.5	1843	8.13		#N/A	#N/A
PF3D7_0912400	| organism=Plasmodium_falciparum_3D7 | product=alkaline phosphatase, putative | location=Pf3D7_09_v3:551426-553167(-) | length=446 | sequence_SO=chromosome | SO=protein_coding	32	52671	2	1	2	1	4.5	446	9.21		#N/A	#N/A
sp|P32119|PRDX2_HUMAN	Peroxiredoxin-2 OS=Homo sapiens GN=PRDX2 PE=1 SV=5	31	21878	3	1	3	1	19.2	198	5.66		#N/A	#N/A
PF3D7_1203700	| organism=Plasmodium_falciparum_3D7 | product=nucleosome assembly protein (NAPL) | location=Pf3D7_12_v3:187146-188842(-) | length=347 | sequence_SO=chromosome | SO=protein_coding	31	40463	1	1	1	1	3.5	347	4.76		#N/A	#N/A
sp|P61981|1433G_HUMAN	14-3-3 protein gamma OS=Homo sapiens GN=YWHAG PE=1 SV=2	31	28285	4	3	4	3	15	247	4.8		#N/A	#N/A
sp|Q04917|1433F_HUMAN	14-3-3 protein eta OS=Homo sapiens GN=YWHAH PE=1 SV=4	31	28201	3	3	3	3	11	246	4.76		#N/A	#N/A
PF3D7_1304500	| organism=Plasmodium_falciparum_3D7 | product=small heat shock protein, putative | location=Pf3D7_13_v3:235800-236435(-) | length=211 | sequence_SO=chromosome | SO=protein_coding	30	25179	6	1	5	1	27.5	211	6.02		#N/A	#N/A
PF3D7_1008400	| organism=Plasmodium_falciparum_3D7 | product=26S protease regulatory subunit 4, putative (RPT2) | location=Pf3D7_10_v3:347206-348667(-) | length=448 | sequence_SO=chromosome | SO=protein_coding	30	49807	2	1	2	1	5.6	448	7.03		#N/A	#N/A
PF3D7_1014900	| organism=Plasmodium_falciparum_3D7 | product=conserved Plasmodium protein, unknown function | location=Pf3D7_10_v3:600970-607809(-) | length=2279 | sequence_SO=chromosome | SO=protein_coding	30	267819	2	1	2	1	1	2279	7.84		#N/A	#N/A
sp|P11055|MYH3_HUMAN	Myosin-3 OS=Homo sapiens GN=MYH3 PE=1 SV=3	29	223766	2	1	2	1	0.8	1940	5.62		#N/A	#N/A
PF3D7_1129000	| organism=Plasmodium_falciparum_3D7 | product=spermidine synthase (SpdSyn) | location=Pf3D7_11_v3:1121930-1123377(+) | length=321 | sequence_SO=chromosome | SO=protein_coding	28	36572	1	1	1	1	4.4	321	7.88		#N/A	#N/A
sp|O95789|ZMYM6_HUMAN	Zinc finger MYM-type protein 6 OS=Homo sapiens GN=ZMYM6 PE=1 SV=2	28	147992	1	1	1	1	0.5	1325	8.59		#N/A	#N/A
PF3D7_0730200	| organism=Plasmodium_falciparum_3D7 | product=AP-4 complex subunit beta, putative | location=Pf3D7_07_v3:1286057-1289399(-) | length=858 | sequence_SO=chromosome | SO=protein_coding	28	100317	2	1	2	1	1.9	858	5.43		#N/A	#N/A
PF3D7_1477600	| organism=Plasmodium_falciparum_3D7 | product=surface-associated interspersed protein 14.1 (SURFIN 14.1) (SURF14.1) | location=Pf3D7_14_v3:3193285-3199478(+) | length=1953 | sequence_SO=chromosome | SO=protein_coding	28	239379	2	1	2	1	0.7	1953	5.32		#N/A	#N/A
PF3D7_0603600	| organism=Plasmodium_falciparum_3D7 | product=conserved Plasmodium protein, unknown function | location=Pf3D7_06_v3:141418-148943(-) | length=2368 | sequence_SO=chromosome | SO=protein_coding	28	280318	2	1	2	1	2.2	2368	9.28		#N/A	#N/A
sp|Q15223|NECT1_HUMAN	Nectin-1 OS=Homo sapiens GN=NECTIN1 PE=1 SV=3	27	57122	1	1	1	1	1	517	5.77		#N/A	#N/A
PF3D7_0508900	| organism=Plasmodium_falciparum_3D7 | product=conserved Plasmodium protein, unknown function | location=Pf3D7_05_v3:367022-376426(+) | length=3134 | sequence_SO=chromosome | SO=protein_coding	27	369953	2	1	2	1	0.7	3134	5.29		0	TRUE
PF3D7_0629200	| organism=Plasmodium_falciparum_3D7 | product=DnaJ protein, putative | location=Pf3D7_06_v3:1199853-1200995(-) | length=380 | sequence_SO=chromosome | SO=protein_coding	26	44641	1	1	1	1	3.9	380	8.21		#N/A	#N/A
PF3D7_1420200	| organism=Plasmodium_falciparum_3D7 | product=tetratricopeptide repeat family protein, putative | location=Pf3D7_14_v3:838927-842664(-) | length=1245 | sequence_SO=chromosome | SO=protein_coding	26	147931	2	1	2	1	2.5	1245	6.58		#N/A	#N/A
PF3D7_0718500	| organism=Plasmodium_falciparum_3D7 | product=prefoldin subunit 3, putative | location=Pf3D7_07_v3:824445-825884(+) | length=192 | sequence_SO=chromosome | SO=protein_coding	26	22628	1	1	1	1	7.8	192	6.55		#N/A	#N/A
PF3D7_0520000	| organism=Plasmodium_falciparum_3D7 | product=40S ribosomal protein S9, putative | location=Pf3D7_05_v3:828953-829883(+) | length=189 | sequence_SO=chromosome | SO=protein_coding	25	22109	2	1	2	1	15.9	189	10.45		#N/A	#N/A
sp|P78426|NKX61_HUMAN	Homeobox protein Nkx-6.1 OS=Homo sapiens GN=NKX6-1 PE=2 SV=2	25	37826	1	1	1	1	1.6	367	9.46		#N/A	#N/A
PF3D7_1442600	| organism=Plasmodium_falciparum_3D7 | product=TRAP-like protein (TREP) | location=Pf3D7_14_v3:1730087-1740916(+) | length=3543 | sequence_SO=chromosome | SO=protein_coding	25	412442	3	1	3	1	0.9	3543	4.83		#N/A	#N/A
PF3D7_1220300	| organism=Plasmodium_falciparum_3D7 | product=cell cycle associated protein, putative | location=Pf3D7_12_v3:807560-816204(+) | length=2705 | sequence_SO=chromosome | SO=protein_coding	25	323873	1	1	1	1	0.2	2705	9.26		#N/A	#N/A
PF3D7_0726500	| organism=Plasmodium_falciparum_3D7 | product=ubiquitin carboxyl-terminal hydrolase, putative | location=Pf3D7_07_v3:1126556-1136577(-) | length=3183 | sequence_SO=chromosome | SO=protein_coding	25	372938	1	1	1	1	0.2	3183	8.06		#N/A	#N/A
PF3D7_1342000	| organism=Plasmodium_falciparum_3D7 | product=40S ribosomal protein S6 | location=Pf3D7_13_v3:1653211-1654131(-) | length=306 | sequence_SO=chromosome | SO=protein_coding	24	35363	5	1	4	1	17	306	10.44		0	TRUE
PF3D7_0509400	| organism=Plasmodium_falciparum_3D7 | product=RNA polymerase I (RNAPI) | location=Pf3D7_05_v3:389914-398997(-) | length=2914 | sequence_SO=chromosome | SO=protein_coding	23	340462	1	1	1	1	0.2	2914	5.75		#N/A	#N/A
sp|Q5JPI3|CC038_HUMAN	Uncharacterized protein C3orf38 OS=Homo sapiens GN=C3orf38 PE=1 SV=1	23	37517	1	1	1	1	1.5	329	6.02		#N/A	#N/A
PF3D7_0422400	| organism=Plasmodium_falciparum_3D7 | product=40S ribosomal protein S19 (RPS19) | location=Pf3D7_04_v3:1026648-1027399(+) | length=170 | sequence_SO=chromosome | SO=protein_coding	23	19710	2	1	2	1	12.9	170	10.17		#N/A	#N/A
sp|Q9Y2M2|SSUH2_HUMAN	Protein SSUH2 homolog OS=Homo sapiens GN=SSUH2 PE=1 SV=1	22	39819	1	1	1	1	2.5	353	9.26		#N/A	#N/A
sp|Q9Y6V0|PCLO_HUMAN	Protein piccolo OS=Homo sapiens GN=PCLO PE=1 SV=4	22	552937	2	1	2	1	0.3	5065	6.09		#N/A	#N/A
sp|Q9NVS2|RT18A_HUMAN	28S ribosomal protein S18a, mitochondrial OS=Homo sapiens GN=MRPS18A PE=1 SV=1	22	22170	1	1	1	1	4.6	196	10.35		#N/A	#N/A
sp|Q8TB37|NUBPL_HUMAN	Iron-sulfur protein NUBPL OS=Homo sapiens GN=NUBPL PE=1 SV=3	22	34061	5	1	2	1	2.2	319	9.17		#N/A	#N/A
PF3D7_1230000	| organism=Plasmodium_falciparum_3D7 | product=conserved Plasmodium protein, unknown function | location=Pf3D7_12_v3:1233696-1241287(+) | length=2001 | sequence_SO=chromosome | SO=protein_coding	21	240988	2	1	2	1	1.6	2001	8.92		#N/A	#N/A
PF3D7_1132600	| organism=Plasmodium_falciparum_3D7 | product=pre-mRNA-splicing factor 38A, putative (PRP38A) | location=Pf3D7_11_v3:1266250-1267584(-) | length=386 | sequence_SO=chromosome | SO=protein_coding	21	46627	2	1	2	1	4.1	386	9.53		#N/A	#N/A
PF3D7_1140500	| organism=Plasmodium_falciparum_3D7 | product=myosin F, putative (MyoF) | location=Pf3D7_11_v3:1610100-1615809(+) | length=1738 | sequence_SO=chromosome | SO=protein_coding	21	207671	3	1	3	1	1.2	1738	9.31		#N/A	#N/A
sp|Q5JUK3|KCNT1_HUMAN	Potassium channel subfamily T member 1 OS=Homo sapiens GN=KCNT1 PE=1 SV=2	21	138254	2	1	2	1	4.5	1230	7.48		#N/A	#N/A
sp|Q9NZS2|KLRF1_HUMAN	Killer cell lectin-like receptor subfamily F member 1 OS=Homo sapiens GN=KLRF1 PE=1 SV=2	21	26648	2	1	2	1	15.9	232	8.84		#N/A	#N/A
PF3D7_1143700	| organism=Plasmodium_falciparum_3D7 | product=conserved Plasmodium protein, unknown function | location=Pf3D7_11_v3:1742589-1746306(+) | length=856 | sequence_SO=chromosome | SO=protein_coding	21	104063	1	1	1	1	0.6	856	7.45		#N/A	#N/A
PF3D7_0809600	| organism=Plasmodium_falciparum_3D7 | product=peptidase family C50, putative | location=Pf3D7_08_v3:479980-497382(-) | length=5800 | sequence_SO=chromosome | SO=protein_coding	21	697746	2	1	2	1	0.7	5800	8.41		#N/A	#N/A
PF3D7_1025900	| organism=Plasmodium_falciparum_3D7 | product=conserved Plasmodium protein, unknown function | location=Pf3D7_10_v3:1091436-1097277(-) | length=1331 | sequence_SO=chromosome | SO=protein_coding	20	156566	1	0	1	0	0.9	1331	6.96		#N/A	#N/A
sp|Q5GH77|XKR3_HUMAN	XK-related protein 3 OS=Homo sapiens GN=XKR3 PE=2 SV=1	20	53413	1	0	1	0	6.5	459	9.13		#N/A	#N/A
PF3D7_0603400	| organism=Plasmodium_falciparum_3D7 | product=trophozoite exported protein 1 (TEX1) | location=Pf3D7_06_v3:133150-136461(-) | length=1103 | sequence_SO=chromosome | SO=protein_coding	20	132388	2	0	1	0	1.1	1103	5.59		#N/A	#N/A
PF3D7_1128100	| organism=Plasmodium_falciparum_3D7 | product=cochaperone prefoldin complex subunit, putative | location=Pf3D7_11_v3:1094909-1095931(-) | length=248 | sequence_SO=chromosome | SO=protein_coding	20	29123	1	0	1	0	6.9	248	5.35		#N/A	#N/A
PF3D7_1147200	| organism=Plasmodium_falciparum_3D7 | product=tubulin--tyrosine ligase, putative | location=Pf3D7_11_v3:1873147-1881414(+) | length=2755 | sequence_SO=chromosome | SO=protein_coding	20	325121	4	0	4	0	2.9	2755	9.25		#N/A	#N/A
PF3D7_1338200	| organism=Plasmodium_falciparum_3D7 | product=60S ribosomal protein L6-2, putative | location=Pf3D7_13_v3:1545070-1545735(-) | length=221 | sequence_SO=chromosome | SO=protein_coding	18	25516	2	1	2	1	14	221	10.1		#N/A	#N/A
sp|Q7Z4V0|ZN438_HUMAN	Zinc finger protein 438 OS=Homo sapiens GN=ZNF438 PE=2 SV=1	17	91778	3	1	3	1	6.9	828	9.49		#N/A	#N/A
sp|O75618|DEDD_HUMAN	Death effector domain-containing protein OS=Homo sapiens GN=DEDD PE=1 SV=1	17	36771	1	0	1	0	3.1	318	9.07		#N/A	#N/A
PF3D7_1455300	| organism=Plasmodium_falciparum_3D7 | product=conserved Plasmodium protein, unknown function | location=Pf3D7_14_v3:2259465-2261297(+) | length=610 | sequence_SO=chromosome | SO=protein_coding	16	69484	2	0	2	0	10.7	610	9.27		#N/A	#N/A
PF3D7_0206300	| organism=Plasmodium_falciparum_3D7 | product=pentafunctional AROM polypeptide, putative, pseudogene (AROM) | location=Pf3D7_02_v3:252394-262443(+) | length=3066 | sequence_SO=chromosome | SO=protein_coding	16	365510	2	1	2	1	0.5	3066	9.47		#N/A	#N/A
sp|Q96T23|RSF1_HUMAN	Remodeling and spacing factor 1 OS=Homo sapiens GN=RSF1 PE=1 SV=2	15	163720	1	1	1	1	0.6	1441	4.94		#N/A	#N/A
sp|Q8TF72|SHRM3_HUMAN	Protein Shroom3 OS=Homo sapiens GN=SHROOM3 PE=1 SV=2	15	216724	1	0	1	0	1	1996	7.87		#N/A	#N/A
PF3D7_1320700	| organism=Plasmodium_falciparum_3D7 | product=conserved Plasmodium protein, unknown function | location=Pf3D7_13_v3:849662-853990(+) | length=1442 | sequence_SO=chromosome | SO=protein_coding	15	170566	1	0	1	0	1.7	1442	8.86		#N/A	#N/A
PF3D7_1250300	| organism=Plasmodium_falciparum_3D7 | product=vacuolar protein sorting-associated protein 26, putative (VPS26) | location=Pf3D7_12_v3:2064987-2066040(+) | length=297 | sequence_SO=chromosome | SO=protein_coding	15	34487	3	0	3	0	21.9	297	8.55		#N/A	#N/A
PF3D7_1105400	| organism=Plasmodium_falciparum_3D7 | product=40S ribosomal protein S4, putative | location=Pf3D7_11_v3:235597-237097(-) | length=261 | sequence_SO=chromosome | SO=protein_coding	15	29753	3	0	3	0	15.7	261	10.09		#N/A	#N/A
PF3D7_0108300	| organism=Plasmodium_falciparum_3D7 | product=conserved Plasmodium protein, unknown function | location=Pf3D7_01_v3:337168-343833(+) | length=2221 | sequence_SO=chromosome | SO=protein_coding	14	254834	1	0	1	0	0.5	2221	5.44		#N/A	#N/A
sp|Q86VB7|C163A_HUMAN	Scavenger receptor cysteine-rich type 1 protein M130 OS=Homo sapiens GN=CD163 PE=1 SV=2	14	125369	1	0	1	0	2	1156	5.61		#N/A	#N/A
sp|P07203|GPX1_HUMAN	Glutathione peroxidase 1 OS=Homo sapiens GN=GPX1 PE=1 SV=4	14	22075	2	0	2	0	14.3	203	6.15		#N/A	#N/A
PF3D7_1134400	| organism=Plasmodium_falciparum_3D7 | product=conserved Plasmodium protein, unknown function | location=Pf3D7_11_v3:1340486-1341680(-) | length=174 | sequence_SO=chromosome | SO=protein_coding	14	20651	1	0	1	0	8	174	9.79		#N/A	#N/A
sp|Q14165|MLEC_HUMAN	Malectin OS=Homo sapiens GN=MLEC PE=1 SV=1	14	32214	1	0	1	0	4.5	292	5.27		#N/A	#N/A
PF3D7_0932700	| organism=Plasmodium_falciparum_3D7 | product=conserved Plasmodium protein, unknown function | location=Pf3D7_09_v3:1298865-1302575(-) | length=1236 | sequence_SO=chromosome | SO=protein_coding	14	149712	1	0	1	0	1.4	1236	9.26		#N/A	#N/A
PF3D7_1446600	| organism=Plasmodium_falciparum_3D7 | product=centrin-2 (CEN2) | location=Pf3D7_14_v3:1917232-1918010(-) | length=168 | sequence_SO=chromosome | SO=protein_coding	14	19299	1	0	1	0	14.9	168	4.56		#N/A	#N/A
PF3D7_1126200	| organism=Plasmodium_falciparum_3D7 | product=40S ribosomal protein S18, putative | location=Pf3D7_11_v3:1023790-1024496(-) | length=156 | sequence_SO=chromosome | SO=protein_coding	14	17880	1	0	1	0	5.1	156	10.46		#N/A	#N/A
PF3D7_0827900	| organism=Plasmodium_falciparum_3D7 | product=protein disulfide isomerase (PDI8) | location=Pf3D7_08_v3:1206788-1208394(-) | length=483 | sequence_SO=chromosome | SO=protein_coding	13	55479	1	0	1	0	1.7	483	5.56		#N/A	#N/A

## Sheet: Enriched Plasmodium - Exp. 1
Accession	Protein name	Score	Mass (Da)	Protein matches	Significant protein matches	Protein sequences	Significant protein sequences	Coverage (%)	Protein length (aa)	Protein pI		Sig peptides in 3D7 control	5X enriched compared to 3D7?
PF3D7_0108300	| organism=Plasmodium_falciparum_3D7 | product=conserved Plasmodium protein, unknown function | location=Pf3D7_01_v3:337168-343833(+) | length=2221 | sequence_SO=chromosome | SO=protein_coding	14	254834	1	0	1	0	0.5	2221	5.44		#N/A	#N/A
PF3D7_0109000	| organism=Plasmodium_falciparum_3D7 | product=photosensitized INA-labeled protein PHIL1, putative (PHIL1) | location=Pf3D7_01_v3:363318-363992(+) | length=224 | sequence_SO=chromosome | SO=protein_coding	374	25461	26	11	15	7	50	224	4.81		#N/A	#N/A
PF3D7_0206300	| organism=Plasmodium_falciparum_3D7 | product=pentafunctional AROM polypeptide, putative, pseudogene (AROM) | location=Pf3D7_02_v3:252394-262443(+) | length=3066 | sequence_SO=chromosome | SO=protein_coding	16	365510	2	1	2	1	0.5	3066	9.47		#N/A	#N/A
PF3D7_0304300	| organism=Plasmodium_falciparum_3D7 | product=conserved Plasmodium protein, unknown function | location=Pf3D7_03_v3:212283-216572(+) | length=1429 | sequence_SO=chromosome | SO=protein_coding	34	172747	2	1	2	1	1.1	1429	9.13		#N/A	#N/A
PF3D7_0309200	| organism=Plasmodium_falciparum_3D7 | product=serine/threonine protein kinase, putative (ARK2) | location=Pf3D7_03_v3:389137-394604(-) | length=1650 | sequence_SO=chromosome | SO=protein_coding	34	193667	2	1	2	1	1.2	1650	9.13		#N/A	#N/A
PF3D7_0309600	| organism=Plasmodium_falciparum_3D7 | product=60S acidic ribosomal protein P2 (PfP2) | location=Pf3D7_03_v3:407980-408318(+) | length=112 | sequence_SO=chromosome | SO=protein_coding	56	11941	4	3	3	2	58.9	112	4.49		0	TRUE
PF3D7_0314700	| organism=Plasmodium_falciparum_3D7 | product=zinc finger protein, putative | location=Pf3D7_03_v3:589002-592547(-) | length=1181 | sequence_SO=chromosome | SO=protein_coding	46	135556	6	1	6	1	7.6	1181	5.76		#N/A	#N/A
PF3D7_0406200	| organism=Plasmodium_falciparum_3D7 | product=sexual stage-specific protein precursor (Pfs16) | location=Pf3D7_04_v3:329216-329689(+) | length=157 | sequence_SO=chromosome | SO=protein_coding	55	16616	2	2	2	2	11.5	157	5.82		#N/A	#N/A
PF3D7_0422300	| organism=Plasmodium_falciparum_3D7 | product=alpha tubulin 2 | location=Pf3D7_04_v3:1022487-1024166(+) | length=450 | sequence_SO=chromosome | SO=protein_coding	75	49659	7	4	7	4	27.1	450	4.9		#N/A	#N/A
PF3D7_0422400	| organism=Plasmodium_falciparum_3D7 | product=40S ribosomal protein S19 (RPS19) | location=Pf3D7_04_v3:1026648-1027399(+) | length=170 | sequence_SO=chromosome | SO=protein_coding	23	19710	2	1	2	1	12.9	170	10.17		#N/A	#N/A
PF3D7_0423500	| organism=Plasmodium_falciparum_3D7 | product=glideosome associated protein with multiple membrane spans 2 (GAPM2) | location=Pf3D7_04_v3:1058997-1060551(+) | length=372 | sequence_SO=chromosome | SO=protein_coding	197	42591	15	7	8	6	30.9	372	4.62		#N/A	#N/A
PF3D7_0508900	| organism=Plasmodium_falciparum_3D7 | product=conserved Plasmodium protein, unknown function | location=Pf3D7_05_v3:367022-376426(+) | length=3134 | sequence_SO=chromosome | SO=protein_coding	27	369953	2	1	2	1	0.7	3134	5.29		0	TRUE
PF3D7_0509400	| organism=Plasmodium_falciparum_3D7 | product=RNA polymerase I (RNAPI) | location=Pf3D7_05_v3:389914-398997(-) | length=2914 | sequence_SO=chromosome | SO=protein_coding	23	340462	1	1	1	1	0.2	2914	5.75		#N/A	#N/A
PF3D7_0520000	| organism=Plasmodium_falciparum_3D7 | product=40S ribosomal protein S9, putative | location=Pf3D7_05_v3:828953-829883(+) | length=189 | sequence_SO=chromosome | SO=protein_coding	25	22109	2	1	2	1	15.9	189	10.45		#N/A	#N/A
PF3D7_0603400	| organism=Plasmodium_falciparum_3D7 | product=trophozoite exported protein 1 (TEX1) | location=Pf3D7_06_v3:133150-136461(-) | length=1103 | sequence_SO=chromosome | SO=protein_coding	20	132388	2	0	1	0	1.1	1103	5.59		#N/A	#N/A
PF3D7_0603600	| organism=Plasmodium_falciparum_3D7 | product=conserved Plasmodium protein, unknown function | location=Pf3D7_06_v3:141418-148943(-) | length=2368 | sequence_SO=chromosome | SO=protein_coding	28	280318	2	1	2	1	2.2	2368	9.28		#N/A	#N/A
PF3D7_0619800	| organism=Plasmodium_falciparum_3D7 | product=conserved Plasmodium membrane protein, unknown function | location=Pf3D7_06_v3:831286-839033(-) | length=2530 | sequence_SO=chromosome | SO=protein_coding	36	307295	2	2	2	2	0.4	2530	9.36		#N/A	#N/A
PF3D7_0629200	| organism=Plasmodium_falciparum_3D7 | product=DnaJ protein, putative | location=Pf3D7_06_v3:1199853-1200995(-) | length=380 | sequence_SO=chromosome | SO=protein_coding	26	44641	1	1	1	1	3.9	380	8.21		#N/A	#N/A
PF3D7_0629700	| organism=Plasmodium_falciparum_3D7 | product=SET domain protein, putative (SET1) | location=Pf3D7_06_v3:1221941-1242922(+) | length=6753 | sequence_SO=chromosome | SO=protein_coding	34	795538	4	1	4	1	0.6	6753	8.81		#N/A	#N/A
PF3D7_0703000	| organism=Plasmodium_falciparum_3D7 | product=conserved Plasmodium protein, unknown function | location=Pf3D7_07_v3:115239-120770(+) | length=1843 | sequence_SO=chromosome | SO=protein_coding	32	220317	2	1	1	1	0.5	1843	8.13		#N/A	#N/A
PF3D7_0708800	| organism=Plasmodium_falciparum_3D7 | product=heat shock protein 110 (HSP110c) | location=Pf3D7_07_v3:395711-398332(+) | length=873 | sequence_SO=chromosome | SO=protein_coding	136	99902	12	6	12	6	20.8	873	5.54		#N/A	#N/A
PF3D7_0718500	| organism=Plasmodium_falciparum_3D7 | product=prefoldin subunit 3, putative | location=Pf3D7_07_v3:824445-825884(+) | length=192 | sequence_SO=chromosome | SO=protein_coding	26	22628	1	1	1	1	7.8	192	6.55		#N/A	#N/A
PF3D7_0721600	| organism=Plasmodium_falciparum_3D7 | product=40S ribosomal protein S5, putative | location=Pf3D7_07_v3:931459-932164(-) | length=195 | sequence_SO=chromosome | SO=protein_coding	39	21849	1	1	1	1	6.7	195	9.67		#N/A	#N/A
PF3D7_0726500	| organism=Plasmodium_falciparum_3D7 | product=ubiquitin carboxyl-terminal hydrolase, putative | location=Pf3D7_07_v3:1126556-1136577(-) | length=3183 | sequence_SO=chromosome | SO=protein_coding	25	372938	1	1	1	1	0.2	3183	8.06		#N/A	#N/A
PF3D7_0730200	| organism=Plasmodium_falciparum_3D7 | product=AP-4 complex subunit beta, putative | location=Pf3D7_07_v3:1286057-1289399(-) | length=858 | sequence_SO=chromosome | SO=protein_coding	28	100317	2	1	2	1	1.9	858	5.43		#N/A	#N/A
PF3D7_0809600	| organism=Plasmodium_falciparum_3D7 | product=peptidase family C50, putative | location=Pf3D7_08_v3:479980-497382(-) | length=5800 | sequence_SO=chromosome | SO=protein_coding	21	697746	2	1	2	1	0.7	5800	8.41		#N/A	#N/A
PF3D7_0813900	| organism=Plasmodium_falciparum_3D7 | product=40S ribosomal protein S16, putative | location=Pf3D7_08_v3:677989-678725(-) | length=144 | sequence_SO=chromosome | SO=protein_coding	35	16275	1	1	1	1	7.6	144	10.25		0	TRUE
PF3D7_0816700	| organism=Plasmodium_falciparum_3D7 | product=trafficking protein particle complex subunit 2-like protein, putative (TRAPPC2L) | location=Pf3D7_08_v3:767110-767880(+) | length=143 | sequence_SO=chromosome | SO=protein_coding	34	16703	1	1	1	1	3.5	143	6.58		#N/A	#N/A
PF3D7_0822900	| organism=Plasmodium_falciparum_3D7 | product=conserved Plasmodium protein, unknown function | location=Pf3D7_08_v3:1007777-1011307(-) | length=1176 | sequence_SO=chromosome | SO=protein_coding	95	138156	10	4	10	4	11.6	1176	5.24		#N/A	#N/A
PF3D7_0827900	| organism=Plasmodium_falciparum_3D7 | product=protein disulfide isomerase (PDI8) | location=Pf3D7_08_v3:1206788-1208394(-) | length=483 | sequence_SO=chromosome | SO=protein_coding	13	55479	1	0	1	0	1.7	483	5.56		#N/A	#N/A
PF3D7_0909900	| organism=Plasmodium_falciparum_3D7 | product=helicase with Zn-finger motif, putative | location=Pf3D7_09_v3:447928-452049(+) | length=1373 | sequence_SO=chromosome | SO=protein_coding	43	160271	2	1	2	1	3	1373	6.58		#N/A	#N/A
PF3D7_0912400	| organism=Plasmodium_falciparum_3D7 | product=alkaline phosphatase, putative | location=Pf3D7_09_v3:551426-553167(-) | length=446 | sequence_SO=chromosome | SO=protein_coding	32	52671	2	1	2	1	4.5	446	9.21		#N/A	#N/A
PF3D7_0918000	| organism=Plasmodium_falciparum_3D7 | product=glideosome-associated protein 50 (GAP50) | location=Pf3D7_09_v3:742494-743684(-) | length=396 | sequence_SO=chromosome | SO=protein_coding	314	44576	17	13	14	12	43.7	396	8.69		#N/A	#N/A
PF3D7_0927100	| organism=Plasmodium_falciparum_3D7 | product=conserved Plasmodium protein, unknown function | location=Pf3D7_09_v3:1100253-1100831(-) | length=192 | sequence_SO=chromosome | SO=protein_coding	33	22736	1	1	1	1	5.7	192	8.56		#N/A	#N/A
PF3D7_0932700	| organism=Plasmodium_falciparum_3D7 | product=conserved Plasmodium protein, unknown function | location=Pf3D7_09_v3:1298865-1302575(-) | length=1236 | sequence_SO=chromosome | SO=protein_coding	14	149712	1	0	1	0	1.4	1236	9.26		#N/A	#N/A
PF3D7_1003600	| organism=Plasmodium_falciparum_3D7 | product=inner membrane complex protein 1c, putative (IMC1c) | location=Pf3D7_10_v3:164945-165790(+) | length=281 | sequence_SO=chromosome | SO=protein_coding	62	32634	4	2	4	2	26.7	281	6.97		#N/A	#N/A
PF3D7_1008400	| organism=Plasmodium_falciparum_3D7 | product=26S protease regulatory subunit 4, putative (RPT2) | location=Pf3D7_10_v3:347206-348667(-) | length=448 | sequence_SO=chromosome | SO=protein_coding	30	49807	2	1	2	1	5.6	448	7.03		#N/A	#N/A
PF3D7_1014900	| organism=Plasmodium_falciparum_3D7 | product=conserved Plasmodium protein, unknown function | location=Pf3D7_10_v3:600970-607809(-) | length=2279 | sequence_SO=chromosome | SO=protein_coding	30	267819	2	1	2	1	1	2279	7.84		#N/A	#N/A
PF3D7_1025900	| organism=Plasmodium_falciparum_3D7 | product=conserved Plasmodium protein, unknown function | location=Pf3D7_10_v3:1091436-1097277(-) | length=1331 | sequence_SO=chromosome | SO=protein_coding	20	156566	1	0	1	0	0.9	1331	6.96		#N/A	#N/A
PF3D7_1037300	| organism=Plasmodium_falciparum_3D7 | product=ADP/ATP transporter on adenylate translocase (ADT) | location=Pf3D7_10_v3:1477940-1478845(-) | length=301 | sequence_SO=chromosome | SO=protein_coding	39	33705	1	1	1	1	4.3	301	9.68		#N/A	#N/A
PF3D7_1105400	| organism=Plasmodium_falciparum_3D7 | product=40S ribosomal protein S4, putative | location=Pf3D7_11_v3:235597-237097(-) | length=261 | sequence_SO=chromosome | SO=protein_coding	15	29753	3	0	3	0	15.7	261	10.09		#N/A	#N/A
PF3D7_1110500	| organism=Plasmodium_falciparum_3D7 | product=vacuolar protein sorting-associated protein 35, putative (VPS35) | location=Pf3D7_11_v3:422057-425418(+) | length=1050 | sequence_SO=chromosome | SO=protein_coding	40	123389	6	1	6	1	9.2	1050	5.95		#N/A	#N/A
PF3D7_1126200	| organism=Plasmodium_falciparum_3D7 | product=40S ribosomal protein S18, putative | location=Pf3D7_11_v3:1023790-1024496(-) | length=156 | sequence_SO=chromosome | SO=protein_coding	14	17880	1	0	1	0	5.1	156	10.46		#N/A	#N/A
PF3D7_1128100	| organism=Plasmodium_falciparum_3D7 | product=cochaperone prefoldin complex subunit, putative | location=Pf3D7_11_v3:1094909-1095931(-) | length=248 | sequence_SO=chromosome | SO=protein_coding	20	29123	1	0	1	0	6.9	248	5.35		#N/A	#N/A
PF3D7_1129000	| organism=Plasmodium_falciparum_3D7 | product=spermidine synthase (SpdSyn) | location=Pf3D7_11_v3:1121930-1123377(+) | length=321 | sequence_SO=chromosome | SO=protein_coding	28	36572	1	1	1	1	4.4	321	7.88		#N/A	#N/A
PF3D7_1130200	| organism=Plasmodium_falciparum_3D7 | product=60S ribosomal protein P0 (PfP0) | location=Pf3D7_11_v3:1165221-1166171(+) | length=316 | sequence_SO=chromosome | SO=protein_coding	33	34945	1	1	1	1	3.8	316	6.28		#N/A	#N/A
PF3D7_1130600	| organism=Plasmodium_falciparum_3D7 | product=conserved Plasmodium protein, unknown function | location=Pf3D7_11_v3:1176441-1179705(+) | length=888 | sequence_SO=chromosome | SO=protein_coding	39	105695	2	1	2	1	1.7	888	8.86		#N/A	#N/A
PF3D7_1132600	| organism=Plasmodium_falciparum_3D7 | product=pre-mRNA-splicing factor 38A, putative (PRP38A) | location=Pf3D7_11_v3:1266250-1267584(-) | length=386 | sequence_SO=chromosome | SO=protein_coding	21	46627	2	1	2	1	4.1	386	9.53		#N/A	#N/A
PF3D7_1134100	| organism=Plasmodium_falciparum_3D7 | product=protein disulfide isomerase (PDI-11) | location=Pf3D7_11_v3:1323043-1324314(-) | length=423 | sequence_SO=chromosome | SO=protein_coding	33	49164	1	1	1	1	2.4	423	8.94		#N/A	#N/A
PF3D7_1134400	| organism=Plasmodium_falciparum_3D7 | product=conserved Plasmodium protein, unknown function | location=Pf3D7_11_v3:1340486-1341680(-) | length=174 | sequence_SO=chromosome | SO=protein_coding	14	20651	1	0	1	0	8	174	9.79		#N/A	#N/A
PF3D7_1140500	| organism=Plasmodium_falciparum_3D7 | product=myosin F, putative (MyoF) | location=Pf3D7_11_v3:1610100-1615809(+) | length=1738 | sequence_SO=chromosome | SO=protein_coding	21	207671	3	1	3	1	1.2	1738	9.31		#N/A	#N/A
PF3D7_1143700	| organism=Plasmodium_falciparum_3D7 | product=conserved Plasmodium protein, unknown function | location=Pf3D7_11_v3:1742589-1746306(+) | length=856 | sequence_SO=chromosome | SO=protein_coding	21	104063	1	1	1	1	0.6	856	7.45		#N/A	#N/A
PF3D7_1147200	| organism=Plasmodium_falciparum_3D7 | product=tubulin--tyrosine ligase, putative | location=Pf3D7_11_v3:1873147-1881414(+) | length=2755 | sequence_SO=chromosome | SO=protein_coding	20	325121	4	0	4	0	2.9	2755	9.25		#N/A	#N/A
PF3D7_1203700	| organism=Plasmodium_falciparum_3D7 | product=nucleosome assembly protein (NAPL) | location=Pf3D7_12_v3:187146-188842(-) | length=347 | sequence_SO=chromosome | SO=protein_coding	31	40463	1	1	1	1	3.5	347	4.76		#N/A	#N/A
PF3D7_1211400	| organism=Plasmodium_falciparum_3D7 | product=heat shock protein DNAJ homologue Pfj4 (PfJ4) | location=Pf3D7_12_v3:505344-506662(+) | length=244 | sequence_SO=chromosome | SO=protein_coding	58	28045	5	1	5	1	27.5	244	9.06		#N/A	#N/A
PF3D7_1220300	| organism=Plasmodium_falciparum_3D7 | product=cell cycle associated protein, putative | location=Pf3D7_12_v3:807560-816204(+) | length=2705 | sequence_SO=chromosome | SO=protein_coding	25	323873	1	1	1	1	0.2	2705	9.26		#N/A	#N/A
PF3D7_1230000	| organism=Plasmodium_falciparum_3D7 | product=conserved Plasmodium protein, unknown function | location=Pf3D7_12_v3:1233696-1241287(+) | length=2001 | sequence_SO=chromosome | SO=protein_coding	21	240988	2	1	2	1	1.6	2001	8.92		#N/A	#N/A
PF3D7_1246200	| organism=Plasmodium_falciparum_3D7 | product=actin I (ACT1) | location=Pf3D7_12_v3:1920784-1921914(+) | length=376 | sequence_SO=chromosome | SO=protein_coding	74	41844	9	3	9	3	35.1	376	5.21		0	TRUE
PF3D7_1250300	| organism=Plasmodium_falciparum_3D7 | product=vacuolar protein sorting-associated protein 26, putative (VPS26) | location=Pf3D7_12_v3:2064987-2066040(+) | length=297 | sequence_SO=chromosome | SO=protein_coding	15	34487	3	0	3	0	21.9	297	8.55		#N/A	#N/A
PF3D7_1304500	| organism=Plasmodium_falciparum_3D7 | product=small heat shock protein, putative | location=Pf3D7_13_v3:235800-236435(-) | length=211 | sequence_SO=chromosome | SO=protein_coding	30	25179	6	1	5	1	27.5	211	6.02		#N/A	#N/A
PF3D7_1320700	| organism=Plasmodium_falciparum_3D7 | product=conserved Plasmodium protein, unknown function | location=Pf3D7_13_v3:849662-853990(+) | length=1442 | sequence_SO=chromosome | SO=protein_coding	15	170566	1	0	1	0	1.7	1442	8.86		#N/A	#N/A
PF3D7_1323700	| organism=Plasmodium_falciparum_3D7 | product=glideosome associated protein with multiple membrane spans 1 (GAPM1) | location=Pf3D7_13_v3:982611-983801(+) | length=303 | sequence_SO=chromosome | SO=protein_coding	142	33957	7	5	5	5	27.1	303	4.89		#N/A	#N/A
PF3D7_1333200	| organism=Plasmodium_falciparum_3D7 | product=ubiquitin-activating enzyme (UBA1) | location=Pf3D7_13_v3:1362093-1367609(+) | length=1838 | sequence_SO=chromosome | SO=protein_coding	43	218386	2	1	2	1	2.2	1838	9.08		#N/A	#N/A
PF3D7_1338200	| organism=Plasmodium_falciparum_3D7 | product=60S ribosomal protein L6-2, putative | location=Pf3D7_13_v3:1545070-1545735(-) | length=221 | sequence_SO=chromosome | SO=protein_coding	18	25516	2	1	2	1	14	221	10.1		#N/A	#N/A
PF3D7_1342000	| organism=Plasmodium_falciparum_3D7 | product=40S ribosomal protein S6 | location=Pf3D7_13_v3:1653211-1654131(-) | length=306 | sequence_SO=chromosome | SO=protein_coding	24	35363	5	1	4	1	17	306	10.44		0	TRUE
PF3D7_1355600	| organism=Plasmodium_falciparum_3D7 | product=conserved Plasmodium protein, unknown function | location=Pf3D7_13_v3:2202611-2204481(-) | length=562 | sequence_SO=chromosome | SO=protein_coding	1300	66177	104	64	59	48	64.9	562	9.68		#N/A	#N/A
PF3D7_1365900	| organism=Plasmodium_falciparum_3D7 | product=ubiquitin-60S ribosomal protein L40 | location=Pf3D7_13_v3:2632534-2633260(-) | length=128 | sequence_SO=chromosome | SO=protein_coding	62	14608	4	1	3	1	27.3	128	9.91		#N/A	#N/A
PF3D7_1406800	| organism=Plasmodium_falciparum_3D7 | product=glideosome associated protein with multiple membrane spans 3 (GAPM3) | location=Pf3D7_14_v3:246380-247721(-) | length=284 | sequence_SO=chromosome | SO=protein_coding	45	32866	3	1	3	1	13	284	5.18		#N/A	#N/A
PF3D7_1408000	| organism=Plasmodium_falciparum_3D7 | product=plasmepsin II | location=Pf3D7_14_v3:293471-294832(+) | length=453 | sequence_SO=chromosome | SO=protein_coding	36	51448	1	1	1	1	3.3	453	5.36		#N/A	#N/A
PF3D7_1408700	| organism=Plasmodium_falciparum_3D7 | product=conserved Plasmodium protein, unknown function | location=Pf3D7_14_v3:324754-346468(-) | length=7182 | sequence_SO=chromosome | SO=protein_coding	34	851346	6	1	6	1	2.2	7182	8.88		#N/A	#N/A
PF3D7_1414300	| organism=Plasmodium_falciparum_3D7 | product=60S ribosomal protein L10, putative | location=Pf3D7_14_v3:570802-571461(+) | length=219 | sequence_SO=chromosome | SO=protein_coding	50	25200	2	1	2	1	8.2	219	9.97		#N/A	#N/A
PF3D7_1420200	| organism=Plasmodium_falciparum_3D7 | product=tetratricopeptide repeat family protein, putative | location=Pf3D7_14_v3:838927-842664(-) | length=1245 | sequence_SO=chromosome | SO=protein_coding	26	147931	2	1	2	1	2.5	1245	6.58		#N/A	#N/A
PF3D7_1424400	| organism=Plasmodium_falciparum_3D7 | product=60S ribosomal protein L7-3, putative | location=Pf3D7_14_v3:977908-979166(+) | length=283 | sequence_SO=chromosome | SO=protein_coding	34	32661	1	1	1	1	3.9	283	10.17		#N/A	#N/A
PF3D7_1430800	| organism=Plasmodium_falciparum_3D7 | product=conserved Plasmodium protein, unknown function | location=Pf3D7_14_v3:1214935-1215732(+) | length=265 | sequence_SO=chromosome | SO=protein_coding	233	30447	11	7	10	6	50.9	265	8.29		#N/A	#N/A
PF3D7_1431100	| organism=Plasmodium_falciparum_3D7 | product=conserved Plasmodium protein, unknown function | location=Pf3D7_14_v3:1221775-1222818(+) | length=347 | sequence_SO=chromosome | SO=protein_coding	461	40722	41	20	29	17	76.4	347	5.17		#N/A	#N/A
PF3D7_1442600	| organism=Plasmodium_falciparum_3D7 | product=TRAP-like protein (TREP) | location=Pf3D7_14_v3:1730087-1740916(+) | length=3543 | sequence_SO=chromosome | SO=protein_coding	25	412442	3	1	3	1	0.9	3543	4.83		#N/A	#N/A
PF3D7_1445800	| organism=Plasmodium_falciparum_3D7 | product=conserved Plasmodium membrane protein, unknown function | location=Pf3D7_14_v3:1878658-1882577(-) | length=1207 | sequence_SO=chromosome | SO=protein_coding	37	144809	1	1	1	1	0.5	1207	8.58		#N/A	#N/A
PF3D7_1446600	| organism=Plasmodium_falciparum_3D7 | product=centrin-2 (CEN2) | location=Pf3D7_14_v3:1917232-1918010(-) | length=168 | sequence_SO=chromosome | SO=protein_coding	14	19299	1	0	1	0	14.9	168	4.56		#N/A	#N/A
PF3D7_1455300	| organism=Plasmodium_falciparum_3D7 | product=conserved Plasmodium protein, unknown function | location=Pf3D7_14_v3:2259465-2261297(+) | length=610 | sequence_SO=chromosome | SO=protein_coding	16	69484	2	0	2	0	10.7	610	9.27		#N/A	#N/A
PF3D7_1465900	| organism=Plasmodium_falciparum_3D7 | product=40S ribosomal protein S3 | location=Pf3D7_14_v3:2684141-2685534(+) | length=221 | sequence_SO=chromosome | SO=protein_coding	115	24652	5	3	4	3	26.2	221	10.2		0	TRUE
PF3D7_1468700	| organism=Plasmodium_falciparum_3D7 | product=eukaryotic initiation factor 4A (eIF4A) | location=Pf3D7_14_v3:2825370-2826918(+) | length=398 | sequence_SO=chromosome | SO=protein_coding	58	45281	3	2	3	2	11.1	398	5.48		#N/A	#N/A
PF3D7_1477600	| organism=Plasmodium_falciparum_3D7 | product=surface-associated interspersed protein 14.1 (SURFIN 14.1) (SURF14.1) | location=Pf3D7_14_v3:3193285-3199478(+) | length=1953 | sequence_SO=chromosome | SO=protein_coding	28	239379	2	1	2	1	0.7	1953	5.32		#N/A	#N/A

## Sheet: >1 sig. peptide - Exp. 1
Accession	Protein name	Score	Mass (Da)	Protein matches	Significant protein matches	Protein sequences	Significant protein sequences	Coverage (%)	Protein length (aa)	Protein pI		Sig peptides in 3D7 control	5X enriched compared to 3D7?
PF3D7_1355600	| organism=Plasmodium_falciparum_3D7 | product=conserved Plasmodium protein, unknown function | location=Pf3D7_13_v3:2202611-2204481(-) | length=562 | sequence_SO=chromosome | SO=protein_coding	1300	66177	104	64	59	48	64.9	562	9.68		#N/A	#N/A
PF3D7_1431100	| organism=Plasmodium_falciparum_3D7 | product=conserved Plasmodium protein, unknown function | location=Pf3D7_14_v3:1221775-1222818(+) | length=347 | sequence_SO=chromosome | SO=protein_coding	461	40722	41	20	29	17	76.4	347	5.17		#N/A	#N/A
PF3D7_0918000	| organism=Plasmodium_falciparum_3D7 | product=glideosome-associated protein 50 (GAP50) | location=Pf3D7_09_v3:742494-743684(-) | length=396 | sequence_SO=chromosome | SO=protein_coding	314	44576	17	13	14	12	43.7	396	8.69		#N/A	#N/A
PF3D7_0109000	| organism=Plasmodium_falciparum_3D7 | product=photosensitized INA-labeled protein PHIL1, putative (PHIL1) | location=Pf3D7_01_v3:363318-363992(+) | length=224 | sequence_SO=chromosome | SO=protein_coding	374	25461	26	11	15	7	50	224	4.81		#N/A	#N/A
PF3D7_0423500	| organism=Plasmodium_falciparum_3D7 | product=glideosome associated protein with multiple membrane spans 2 (GAPM2) | location=Pf3D7_04_v3:1058997-1060551(+) | length=372 | sequence_SO=chromosome | SO=protein_coding	197	42591	15	7	8	6	30.9	372	4.62		#N/A	#N/A
PF3D7_0708800	| organism=Plasmodium_falciparum_3D7 | product=heat shock protein 110 (HSP110c) | location=Pf3D7_07_v3:395711-398332(+) | length=873 | sequence_SO=chromosome | SO=protein_coding	136	99902	12	6	12	6	20.8	873	5.54		#N/A	#N/A
PF3D7_1430800	| organism=Plasmodium_falciparum_3D7 | product=conserved Plasmodium protein, unknown function | location=Pf3D7_14_v3:1214935-1215732(+) | length=265 | sequence_SO=chromosome | SO=protein_coding	233	30447	11	7	10	6	50.9	265	8.29		#N/A	#N/A
PF3D7_1323700	| organism=Plasmodium_falciparum_3D7 | product=glideosome associated protein with multiple membrane spans 1 (GAPM1) | location=Pf3D7_13_v3:982611-983801(+) | length=303 | sequence_SO=chromosome | SO=protein_coding	142	33957	7	5	5	5	27.1	303	4.89		#N/A	#N/A
PF3D7_0422300	| organism=Plasmodium_falciparum_3D7 | product=alpha tubulin 2 | location=Pf3D7_04_v3:1022487-1024166(+) | length=450 | sequence_SO=chromosome | SO=protein_coding	75	49659	7	4	7	4	27.1	450	4.9		#N/A	#N/A
PF3D7_0822900	| organism=Plasmodium_falciparum_3D7 | product=conserved Plasmodium protein, unknown function | location=Pf3D7_08_v3:1007777-1011307(-) | length=1176 | sequence_SO=chromosome | SO=protein_coding	95	138156	10	4	10	4	11.6	1176	5.24		#N/A	#N/A
PF3D7_1246200	| organism=Plasmodium_falciparum_3D7 | product=actin I (ACT1) | location=Pf3D7_12_v3:1920784-1921914(+) | length=376 | sequence_SO=chromosome | SO=protein_coding	74	41844	9	3	9	3	35.1	376	5.21		0	TRUE
PF3D7_1465900	| organism=Plasmodium_falciparum_3D7 | product=40S ribosomal protein S3 | location=Pf3D7_14_v3:2684141-2685534(+) | length=221 | sequence_SO=chromosome | SO=protein_coding	115	24652	5	3	4	3	26.2	221	10.2		0	TRUE
PF3D7_0309600	| organism=Plasmodium_falciparum_3D7 | product=60S acidic ribosomal protein P2 (PfP2) | location=Pf3D7_03_v3:407980-408318(+) | length=112 | sequence_SO=chromosome | SO=protein_coding	56	11941	4	3	3	2	58.9	112	4.49		0	TRUE
PF3D7_0406200	| organism=Plasmodium_falciparum_3D7 | product=sexual stage-specific protein precursor (Pfs16) | location=Pf3D7_04_v3:329216-329689(+) | length=157 | sequence_SO=chromosome | SO=protein_coding	55	16616	2	2	2	2	11.5	157	5.82		#N/A	#N/A
PF3D7_0619800	| organism=Plasmodium_falciparum_3D7 | product=conserved Plasmodium membrane protein, unknown function | location=Pf3D7_06_v3:831286-839033(-) | length=2530 | sequence_SO=chromosome | SO=protein_coding	36	307295	2	2	2	2	0.4	2530	9.36		#N/A	#N/A
PF3D7_1003600	| organism=Plasmodium_falciparum_3D7 | product=inner membrane complex protein 1c, putative (IMC1c) | location=Pf3D7_10_v3:164945-165790(+) | length=281 | sequence_SO=chromosome | SO=protein_coding	62	32634	4	2	4	2	26.7	281	6.97		#N/A	#N/A
PF3D7_1468700	| organism=Plasmodium_falciparum_3D7 | product=eukaryotic initiation factor 4A (eIF4A) | location=Pf3D7_14_v3:2825370-2826918(+) | length=398 | sequence_SO=chromosome | SO=protein_coding	58	45281	3	2	3	2	11.1	398	5.48		#N/A	#N/A

## Sheet: Formatted - Exp. 1
Accession	Protein name	Score	Mass (Da)	Protein matches	Significant protein matches	Protein sequences	Significant protein sequences	Coverage (%)	Protein length (aa)	Protein pI		Sig peptides in 3D7 control
PF3D7_1355600	conserved Plasmodium protein, unknown function	1300	66177	104	64	59	48	64.9	562	9.68		0
PF3D7_1431100	conserved Plasmodium protein, unknown function	461	40722	41	20	29	17	76.4	347	5.17		0
PF3D7_0918000	glideosome-associated protein 50 (GAP50)	314	44576	17	13	14	12	43.7	396	8.69		0
PF3D7_0109000	photosensitized INA-labeled protein PHIL1, putative (PHIL1)	374	25461	26	11	15	7	50	224	4.81		0
PF3D7_0423500	glideosome associated protein with multiple membrane spans 2 (GAPM2)	197	42591	15	7	8	6	30.9	372	4.62		0
PF3D7_0708800	heat shock protein 110 (HSP110c)	136	99902	12	6	12	6	20.8	873	5.54		0
PF3D7_1430800	conserved Plasmodium protein, unknown function	233	30447	11	7	10	6	50.9	265	8.29		0
PF3D7_1323700	glideosome associated protein with multiple membrane spans 1 (GAPM1)	142	33957	7	5	5	5	27.1	303	4.89		0
PF3D7_0422300	alpha tubulin 2	75	49659	7	4	7	4	27.1	450	4.9		0
PF3D7_0822900	conserved Plasmodium protein, unknown function	95	138156	10	4	10	4	11.6	1176	5.24		0
PF3D7_1246200	actin I (ACT1)	74	41844	9	3	9	3	35.1	376	5.21		0
PF3D7_1465900	40S ribosomal protein S3	115	24652	5	3	4	3	26.2	221	10.2		0
PF3D7_0309600	60S acidic ribosomal protein P2 (PfP2)	56	11941	4	3	3	2	58.9	112	4.49		0
PF3D7_0406200	sexual stage-specific protein precursor (Pfs16)	55	16616	2	2	2	2	11.5	157	5.82		0
PF3D7_0619800	conserved Plasmodium membrane protein, unknown function	36	307295	2	2	2	2	0.4	2530	9.36		0
PF3D7_1003600	inner membrane complex protein 1c, putative (IMC1c)	62	32634	4	2	4	2	26.7	281	6.97		0
PF3D7_1468700	eukaryotic initiation factor 4A (eIF4A)	58	45281	3	2	3	2	11.1	398	5.48		0

## Sheet: PHIL1-GFP - Exp. 2
Accession	Protein name	Score	Mass (Da)	Protein matches	Significant protein matches	Protein sequences	Significant protein sequences	Coverage (%)	Protein length (aa)	Protein pI		Sig peptides in 3D7 control	5X enriched compared to 3D7?
PF3D7_0818900	| organism=Plasmodium_falciparum_3D7 | product=heat shock protein 70 (HSP70) | location=Pf3D7_08_v3:860384-862417(+) | length=677 | sequence_SO=chromosome | SO=protein_coding	908	73868	56	37	34	27	44.8	677	5.51		#N/A	#N/A
PF3D7_1355600	| organism=Plasmodium_falciparum_3D7 | product=conserved Plasmodium protein, unknown function | location=Pf3D7_13_v3:2202611-2204481(-) | length=562 | sequence_SO=chromosome | SO=protein_coding	885	66177	76	38	36	27	43.8	562	9.68		#N/A	#N/A
PF3D7_0109000	| organism=Plasmodium_falciparum_3D7 | product=photosensitized INA-labeled protein PHIL1, putative (PHIL1) | location=Pf3D7_01_v3:363318-363992(+) | length=224 | sequence_SO=chromosome | SO=protein_coding	878	25461	87	35	24	17	62.9	224	4.81		#N/A	#N/A
PF3D7_1431100	| organism=Plasmodium_falciparum_3D7 | product=conserved Plasmodium protein, unknown function | location=Pf3D7_14_v3:1221775-1222818(+) | length=347 | sequence_SO=chromosome | SO=protein_coding	437	40722	46	16	23	12	70.9	347	5.17		#N/A	#N/A
PF3D7_0708800	| organism=Plasmodium_falciparum_3D7 | product=heat shock protein 110 (HSP110c) | location=Pf3D7_07_v3:395711-398332(+) | length=873 | sequence_SO=chromosome | SO=protein_coding	188	99902	12	6	12	6	20.6	873	5.54		#N/A	#N/A
PF3D7_0423500	| organism=Plasmodium_falciparum_3D7 | product=glideosome associated protein with multiple membrane spans 2 (GAPM2) | location=Pf3D7_04_v3:1058997-1060551(+) | length=372 | sequence_SO=chromosome | SO=protein_coding	168	42591	14	7	6	3	18.8	372	4.62		#N/A	#N/A
PF3D7_1008700	| organism=Plasmodium_falciparum_3D7 | product=tubulin beta chain | location=Pf3D7_10_v3:360625-362480(-) | length=445 | sequence_SO=chromosome | SO=protein_coding	162	49719	10	5	9	5	31	445	4.73		#N/A	#N/A
sp|P68871|HBB_HUMAN	Hemoglobin subunit beta OS=Homo sapiens GN=HBB PE=1 SV=2	158	15988	7	5	5	4	34.7	147	6.75		6	FALSE
PF3D7_1404200	| organism=Plasmodium_falciparum_3D7 | product=conserved Plasmodium protein, unknown function | location=Pf3D7_14_v3:147961-148415(+) | length=111 | sequence_SO=chromosome | SO=protein_coding	155	12835	14	6	10	6	81.1	111	8.9		#N/A	#N/A
PF3D7_0917900	| organism=Plasmodium_falciparum_3D7 | product=heat shock protein 70 (HSP70-2) | location=Pf3D7_09_v3:737985-740276(+) | length=652 | sequence_SO=chromosome | SO=protein_coding	155	72343	12	7	10	6	19.9	652	5.18		#N/A	#N/A
PF3D7_0918000	| organism=Plasmodium_falciparum_3D7 | product=glideosome-associated protein 50 (GAP50) | location=Pf3D7_09_v3:742494-743684(-) | length=396 | sequence_SO=chromosome | SO=protein_coding	139	44576	10	5	10	5	29.5	396	8.69		#N/A	#N/A
sp|P09874|PARP1_HUMAN	Poly [ADP-ribose] polymerase 1 OS=Homo sapiens GN=PARP1 PE=1 SV=4	132	113012	5	3	5	3	5.8	1014	8.99		4	FALSE
PF3D7_1474900	| organism=Plasmodium_falciparum_3D7 | product=trailer hitch homolog, putative (CITH) | location=Pf3D7_14_v3:3072261-3073247(+) | length=328 | sequence_SO=chromosome | SO=protein_coding	130	38546	5	3	4	3	20.4	328	9.44		#N/A	#N/A
PF3D7_0608600	| organism=Plasmodium_falciparum_3D7 | product=conserved Plasmodium protein, unknown function | location=Pf3D7_06_v3:355229-356276(+) | length=283 | sequence_SO=chromosome | SO=protein_coding	112	33261	14	5	12	5	33.6	283	5.01		#N/A	#N/A
sp|P11142|HSP7C_HUMAN	Heat shock cognate 71 kDa protein OS=Homo sapiens GN=HSPA8 PE=1 SV=1	110	70854	7	4	6	4	10.7	646	5.37		#N/A	#N/A
PF3D7_1430800	| organism=Plasmodium_falciparum_3D7 | product=conserved Plasmodium protein, unknown function | location=Pf3D7_14_v3:1214935-1215732(+) | length=265 | sequence_SO=chromosome | SO=protein_coding	109	30447	8	4	7	4	36.2	265	8.29		#N/A	#N/A
sp|P69905|HBA_HUMAN	Hemoglobin subunit alpha OS=Homo sapiens GN=HBA1 PE=1 SV=2	86	15248	3	3	2	2	16.9	142	8.72		2	FALSE
sp|P17066|HSP76_HUMAN	Heat shock 70 kDa protein 6 OS=Homo sapiens GN=HSPA6 PE=1 SV=2	82	70984	5	3	3	2	5.9	643	5.81		#N/A	#N/A
PF3D7_0621200	| organism=Plasmodium_falciparum_3D7 | product=pyridoxine biosynthesis protein PDX1 (PDX1) | location=Pf3D7_06_v3:871297-872202(-) | length=301 | sequence_SO=chromosome | SO=protein_coding	78	32992	3	3	2	2	10	301	6.76		#N/A	#N/A
PF3D7_0406100	| organism=Plasmodium_falciparum_3D7 | product=V-type proton ATPase subunit B | location=Pf3D7_04_v3:323267-325225(-) | length=494 | sequence_SO=chromosome | SO=protein_coding	78	55753	5	4	4	4	11.7	494	5.46		#N/A	#N/A
PF3D7_1144000	| organism=Plasmodium_falciparum_3D7 | product=40S ribosomal protein S21 (RPS21) | location=Pf3D7_11_v3:1755438-1755935(+) | length=82 | sequence_SO=chromosome | SO=protein_coding	77	9140	1	1	1	1	11	82	8.66		#N/A	#N/A
PF3D7_1246200	| organism=Plasmodium_falciparum_3D7 | product=actin I (ACT1) | location=Pf3D7_12_v3:1920784-1921914(+) | length=376 | sequence_SO=chromosome | SO=protein_coding	75	41844	9	1	9	1	28.2	376	5.21		#N/A	#N/A
PF3D7_1365900	| organism=Plasmodium_falciparum_3D7 | product=ubiquitin-60S ribosomal protein L40 | location=Pf3D7_13_v3:2632534-2633260(-) | length=128 | sequence_SO=chromosome | SO=protein_coding	74	14608	4	2	4	2	32	128	9.91		#N/A	#N/A
PF3D7_1026800	| organism=Plasmodium_falciparum_3D7 | product=40S ribosomal protein S2 (RPS2) | location=Pf3D7_10_v3:1122962-1124037(+) | length=263 | sequence_SO=chromosome | SO=protein_coding	68	29837	4	2	4	2	18.6	263	5.91		3	FALSE
PF3D7_1323700	| organism=Plasmodium_falciparum_3D7 | product=glideosome associated protein with multiple membrane spans 1 (GAPM1) | location=Pf3D7_13_v3:982611-983801(+) | length=303 | sequence_SO=chromosome | SO=protein_coding	67	33957	5	2	4	2	22.4	303	4.89		#N/A	#N/A
PF3D7_0818200	| organism=Plasmodium_falciparum_3D7 | product=14-3-3 protein (14-3-3I) | location=Pf3D7_08_v3:830006-831454(+) | length=262 | sequence_SO=chromosome | SO=protein_coding	67	30174	9	5	8	5	42	262	4.86		#N/A	#N/A
sp|P04264|K2C1_HUMAN	Keratin, type II cytoskeletal 1 OS=Homo sapiens GN=KRT1 PE=1 SV=6	63	65999	1	1	1	1	1.9	644	8.15		0	TRUE
PF3D7_1345700	| organism=Plasmodium_falciparum_3D7 | product=isocitrate dehydrogenase [NADP], mitochondrial (IDH) | location=Pf3D7_13_v3:1828283-1829689(-) | length=468 | sequence_SO=chromosome | SO=protein_coding	61	53560	6	2	6	2	19.4	468	8.76		#N/A	#N/A
PF3D7_1357000	| organism=Plasmodium_falciparum_3D7 | product=elongation factor 1-alpha | location=Pf3D7_13_v3:2265817-2267148(-) | length=443 | sequence_SO=chromosome | SO=protein_coding	57	48928	7	1	7	1	26	443	9.12		1	FALSE
PF3D7_0503400	| organism=Plasmodium_falciparum_3D7 | product=actin-depolymerizing factor 1 (ADF1) | location=Pf3D7_05_v3:140710-141471(+) | length=122 | sequence_SO=chromosome | SO=protein_coding	53	13732	1	1	1	1	18	122	7.66		#N/A	#N/A
sp|P14174|MIF_HUMAN	Macrophage migration inhibitory factor OS=Homo sapiens GN=MIF PE=1 SV=4	52	12468	1	1	1	1	9.6	115	7.74		2	FALSE
sp|P02768|ALBU_HUMAN	Serum albumin OS=Homo sapiens GN=ALB PE=1 SV=2	51	69321	3	2	2	2	4.4	609	5.92		2	FALSE
PF3D7_0422400	| organism=Plasmodium_falciparum_3D7 | product=40S ribosomal protein S19 (RPS19) | location=Pf3D7_04_v3:1026648-1027399(+) | length=170 | sequence_SO=chromosome | SO=protein_coding	50	19710	2	1	1	1	10	170	10.17		#N/A	#N/A
PF3D7_1021600	| organism=Plasmodium_falciparum_3D7 | product=deoxyribose-phosphate aldolase, putative | location=Pf3D7_10_v3:871095-871886(+) | length=263 | sequence_SO=chromosome | SO=protein_coding	50	28961	2	2	2	2	12.5	263	6.84		1	FALSE
sp|Q9BVA1|TBB2B_HUMAN	Tubulin beta-2B chain OS=Homo sapiens GN=TUBB2B PE=1 SV=1	49	49921	3	1	2	1	10.3	445	4.78		#N/A	#N/A
PF3D7_1333200	| organism=Plasmodium_falciparum_3D7 | product=ubiquitin-activating enzyme (UBA1) | location=Pf3D7_13_v3:1362093-1367609(+) | length=1838 | sequence_SO=chromosome | SO=protein_coding	49	218386	1	1	1	1	0.4	1838	9.08		#N/A	#N/A
PF3D7_1304500	| organism=Plasmodium_falciparum_3D7 | product=small heat shock protein, putative | location=Pf3D7_13_v3:235800-236435(-) | length=211 | sequence_SO=chromosome | SO=protein_coding	47	25179	1	1	1	1	4.3	211	6.02		#N/A	#N/A
PF3D7_1250100	| organism=Plasmodium_falciparum_3D7 | product=osmiophilic body protein (G377) | location=Pf3D7_12_v3:2045070-2054429(-) | length=3119 | sequence_SO=chromosome | SO=protein_coding	45	377151	3	1	3	1	1.1	3119	5.71		7	FALSE
sp|P01769|HV308_HUMAN	Ig heavy chain V-III region GA OS=Homo sapiens PE=1 SV=1	42	13157	2	1	2	1	23.8	122	9.8		#N/A	#N/A
sp|P01771|HV310_HUMAN	Ig heavy chain V-III region HIL OS=Homo sapiens PE=1 SV=1	42	13557	2	1	2	1	24	121	9.43		#N/A	#N/A
PF3D7_0406200	| organism=Plasmodium_falciparum_3D7 | product=sexual stage-specific protein precursor (Pfs16) | location=Pf3D7_04_v3:329216-329689(+) | length=157 | sequence_SO=chromosome | SO=protein_coding	41	16616	2	1	1	1	11.5	157	5.82		#N/A	#N/A
PF3D7_1406800	| organism=Plasmodium_falciparum_3D7 | product=glideosome associated protein with multiple membrane spans 3 (GAPM3) | location=Pf3D7_14_v3:246380-247721(-) | length=284 | sequence_SO=chromosome | SO=protein_coding	41	32866	3	2	3	2	13	284	5.18		#N/A	#N/A
PF3D7_1024300	| organism=Plasmodium_falciparum_3D7 | product=conserved Plasmodium protein, unknown function | location=Pf3D7_10_v3:1022505-1022897(+) | length=130 | sequence_SO=chromosome | SO=protein_coding	40	15548	1	1	1	1	11.5	130	5.41		#N/A	#N/A
PF3D7_0417000	| organism=Plasmodium_falciparum_3D7 | product=conserved Plasmodium protein, unknown function | location=Pf3D7_04_v3:742149-743091(+) | length=275 | sequence_SO=chromosome | SO=protein_coding	39	32844	1	1	1	1	4	275	8.97		#N/A	#N/A
PF3D7_0703000	| organism=Plasmodium_falciparum_3D7 | product=conserved Plasmodium protein, unknown function | location=Pf3D7_07_v3:115239-120770(+) | length=1843 | sequence_SO=chromosome | SO=protein_coding	36	220317	2	1	1	1	0.5	1843	8.13		#N/A	#N/A
PF3D7_1229400	| organism=Plasmodium_falciparum_3D7 | product=macrophage migration inhibitory factor (MIF) | location=Pf3D7_12_v3:1208912-1209542(+) | length=116 | sequence_SO=chromosome | SO=protein_coding	36	12836	2	2	2	2	23.3	116	6.15		2	FALSE
PF3D7_0813900	| organism=Plasmodium_falciparum_3D7 | product=40S ribosomal protein S16, putative | location=Pf3D7_08_v3:677989-678725(-) | length=144 | sequence_SO=chromosome | SO=protein_coding	35	16275	1	1	1	1	7.6	144	10.25		#N/A	#N/A
sp|Q16584|M3K11_HUMAN	Mitogen-activated protein kinase kinase kinase 11 OS=Homo sapiens GN=MAP3K11 PE=1 SV=1	33	92630	5	1	3	1	7.7	847	8.4		0	TRUE
PF3D7_1408700	| organism=Plasmodium_falciparum_3D7 | product=conserved Plasmodium protein, unknown function | location=Pf3D7_14_v3:324754-346468(-) | length=7182 | sequence_SO=chromosome | SO=protein_coding	33	851346	5	1	4	1	0.9	7182	8.88		#N/A	#N/A
PF3D7_0612200	| organism=Plasmodium_falciparum_3D7 | product=leucine-rich repeat protein (LRR6) | location=Pf3D7_06_v3:512972-519548(-) | length=1864 | sequence_SO=chromosome | SO=protein_coding	33	220157	4	1	3	1	1.7	1864	5.56		#N/A	#N/A
PF3D7_0619800	| organism=Plasmodium_falciparum_3D7 | product=conserved Plasmodium membrane protein, unknown function | location=Pf3D7_06_v3:831286-839033(-) | length=2530 | sequence_SO=chromosome | SO=protein_coding	33	307295	3	1	2	1	0.7	2530	9.36		#N/A	#N/A
PF3D7_0816700	| organism=Plasmodium_falciparum_3D7 | product=trafficking protein particle complex subunit 2-like protein, putative (TRAPPC2L) | location=Pf3D7_08_v3:767110-767880(+) | length=143 | sequence_SO=chromosome | SO=protein_coding	33	16703	2	1	1	1	3.5	143	6.58		#N/A	#N/A
PF3D7_1474200	| organism=Plasmodium_falciparum_3D7 | product=conserved Plasmodium membrane protein, unknown function | location=Pf3D7_14_v3:3023852-3038832(-) | length=4765 | sequence_SO=chromosome | SO=protein_coding	33	577659	3	1	2	1	0.6	4765	8.86		#N/A	#N/A
PF3D7_0629700	| organism=Plasmodium_falciparum_3D7 | product=SET domain protein, putative (SET1) | location=Pf3D7_06_v3:1221941-1242922(+) | length=6753 | sequence_SO=chromosome | SO=protein_coding	33	795538	3	1	2	1	0.2	6753	8.81		#N/A	#N/A
PF3D7_1037300	| organism=Plasmodium_falciparum_3D7 | product=ADP/ATP transporter on adenylate translocase (ADT) | location=Pf3D7_10_v3:1477940-1478845(-) | length=301 | sequence_SO=chromosome | SO=protein_coding	32	33705	1	1	1	1	4.3	301	9.68		#N/A	#N/A
PF3D7_0814200	| organism=Plasmodium_falciparum_3D7 | product=DNA/RNA-binding protein Alba 1 (ALBA1) | location=Pf3D7_08_v3:687340-688086(+) | length=248 | sequence_SO=chromosome | SO=protein_coding	32	27242	2	2	2	2	8.1	248	10.58		1	FALSE
sp|Q5QNW6|H2B2F_HUMAN	Histone H2B type 2-F OS=Homo sapiens GN=HIST2H2BF PE=1 SV=3	31	13912	1	1	1	1	11.9	126	10.31		1	FALSE
PF3D7_1455300	| organism=Plasmodium_falciparum_3D7 | product=conserved Plasmodium protein, unknown function | location=Pf3D7_14_v3:2259465-2261297(+) | length=610 | sequence_SO=chromosome | SO=protein_coding	30	69484	1	1	1	1	2.6	610	9.27		#N/A	#N/A
PF3D7_0409600	| organism=Plasmodium_falciparum_3D7 | product=replication protein A1, large subunit (RPA1) | location=Pf3D7_04_v3:452134-455571(-) | length=1145 | sequence_SO=chromosome | SO=protein_coding	30	134118	2	1	2	1	2.3	1145	6.58		#N/A	#N/A
PF3D7_0705700	| organism=Plasmodium_falciparum_3D7 | product=40S ribosomal protein S29, putative | location=Pf3D7_07_v3:285472-286166(-) | length=54 | sequence_SO=chromosome | SO=protein_coding	29	6411	1	1	1	1	13	54	10.14		0	TRUE
PF3D7_1222700	| organism=Plasmodium_falciparum_3D7 | product=glideosome-associated protein 45 (GAP45) | location=Pf3D7_12_v3:918722-919336(+) | length=204 | sequence_SO=chromosome | SO=protein_coding	29	23617	2	1	2	1	12.7	204	4.48		#N/A	#N/A
PF3D7_1015800	| organism=Plasmodium_falciparum_3D7 | product=ribonucleotide reductase small subunit, putative | location=Pf3D7_10_v3:633682-635286(+) | length=335 | sequence_SO=chromosome | SO=protein_coding	29	40361	2	1	2	1	6.3	335	5.35		1	FALSE
PF3D7_1407800	| organism=Plasmodium_falciparum_3D7 | product=plasmepsin IV (PM4) | location=Pf3D7_14_v3:283086-284435(+) | length=449 | sequence_SO=chromosome | SO=protein_coding	28	51014	1	1	1	1	2.9	449	5.3		#N/A	#N/A
sp|Q13126|MTAP_HUMAN	S-methyl-5~-thioadenosine phosphorylase OS=Homo sapiens GN=MTAP PE=1 SV=2	27	31216	1	1	1	1	3.5	283	6.75		#N/A	#N/A
PF3D7_0213600	| organism=Plasmodium_falciparum_3D7 | product=conserved Plasmodium protein, unknown function | location=Pf3D7_02_v3:546482-555294(-) | length=2418 | sequence_SO=chromosome | SO=protein_coding	27	292104	2	1	2	1	0.6	2418	9.17		#N/A	#N/A
PF3D7_0608800	| organism=Plasmodium_falciparum_3D7 | product=ornithine aminotransferase (OAT) | location=Pf3D7_06_v3:362635-363879(+) | length=414 | sequence_SO=chromosome | SO=protein_coding	26	46025	3	1	3	1	8.9	414	6.47		#N/A	#N/A
PF3D7_0912400	| organism=Plasmodium_falciparum_3D7 | product=alkaline phosphatase, putative | location=Pf3D7_09_v3:551426-553167(-) | length=446 | sequence_SO=chromosome | SO=protein_coding	25	52671	5	1	4	1	18.4	446	9.21		#N/A	#N/A
sp|P11055|MYH3_HUMAN	Myosin-3 OS=Homo sapiens GN=MYH3 PE=1 SV=3	25	223766	2	1	2	1	1.1	1940	5.62		#N/A	#N/A
PF3D7_1229700	| organism=Plasmodium_falciparum_3D7 | product=conserved Plasmodium protein, unknown function | location=Pf3D7_12_v3:1218181-1218766(+) | length=82 | sequence_SO=chromosome | SO=protein_coding	25	9917	1	1	1	1	7.3	82	10.14		#N/A	#N/A
PF3D7_0912900	| organism=Plasmodium_falciparum_3D7 | product=26S proteasome regulatory subunit RPN8, putative (RPN8) | location=Pf3D7_09_v3:567283-568640(+) | length=338 | sequence_SO=chromosome | SO=protein_coding	25	39112	1	1	1	1	2.7	338	7.77		#N/A	#N/A
sp|P63104|1433Z_HUMAN	14-3-3 protein zeta/delta OS=Homo sapiens GN=YWHAZ PE=1 SV=1	25	27728	2	1	2	1	12.7	245	4.73		#N/A	#N/A
PF3D7_1454400	| organism=Plasmodium_falciparum_3D7 | product=aminopeptidase P (APP) | location=Pf3D7_14_v3:2234143-2236476(+) | length=777 | sequence_SO=chromosome | SO=protein_coding	24	90073	1	1	1	1	1.8	777	6.36		#N/A	#N/A
sp|O75173|ATS4_HUMAN	A disintegrin and metalloproteinase with thrombospondin motifs 4 OS=Homo sapiens GN=ADAMTS4 PE=1 SV=3	24	90139	1	1	1	1	0.8	837	8.18		1	FALSE
sp|P50914|RL14_HUMAN	60S ribosomal protein L14 OS=Homo sapiens GN=RPL14 PE=1 SV=4	24	23417	1	1	1	1	5.6	215	10.94		1	FALSE
PF3D7_0520400	| organism=Plasmodium_falciparum_3D7 | product=conserved Plasmodium protein, unknown function | location=Pf3D7_05_v3:839655-840560(-) | length=301 | sequence_SO=chromosome | SO=protein_coding	23	35637	1	1	1	1	2	301	9.41		#N/A	#N/A
PF3D7_0402800	| organism=Plasmodium_falciparum_3D7 | product=erythrocyte membrane protein 1 (PfEMP1), pseudogene | location=Pf3D7_04_v3:166993-171954(+) | length=1653 | sequence_SO=chromosome | SO=protein_coding	23	195865	3	1	3	1	2.1	1653	9.95		#N/A	#N/A
sp|Q92793|CBP_HUMAN	CREB-binding protein OS=Homo sapiens GN=CREBBP PE=1 SV=3	22	265182	1	1	1	1	0.2	2442	8.83		#N/A	#N/A
PF3D7_1419200	| organism=Plasmodium_falciparum_3D7 | product=thioredoxin-like protein, putative | location=Pf3D7_14_v3:797709-800135(-) | length=671 | sequence_SO=chromosome | SO=protein_coding	22	80189	1	1	1	1	0.9	671	9.53		#N/A	#N/A
PF3D7_0517000	| organism=Plasmodium_falciparum_3D7 | product=60S ribosomal protein L12, putative | location=Pf3D7_05_v3:715765-716675(-) | length=165 | sequence_SO=chromosome | SO=protein_coding	22	18101	1	1	1	1	9.1	165	9.54		#N/A	#N/A
sp|Q8TB37|NUBPL_HUMAN	Iron-sulfur protein NUBPL OS=Homo sapiens GN=NUBPL PE=1 SV=3	22	34061	4	1	1	1	2.2	319	9.17		#N/A	#N/A
PF3D7_1206100	| organism=Plasmodium_falciparum_3D7 | product=IMP-specific 5~-nucleotidase, putative | location=Pf3D7_12_v3:272320-274742(-) | length=444 | sequence_SO=chromosome | SO=protein_coding	22	51874	3	0	2	0	6.8	444	6.8		#N/A	#N/A
sp|Q15223|NECT1_HUMAN	Nectin-1 OS=Homo sapiens GN=NECTIN1 PE=1 SV=3	22	57122	1	1	1	1	1	517	5.77		#N/A	#N/A
sp|P01857|IGHG1_HUMAN	Ig gamma-1 chain C region OS=Homo sapiens GN=IGHG1 PE=1 SV=1	22	36083	3	0	3	0	10.9	330	8.46		1	FALSE
PF3D7_0516200	| organism=Plasmodium_falciparum_3D7 | product=40S ribosomal protein S11 | location=Pf3D7_05_v3:675809-676614(-) | length=151 | sequence_SO=chromosome | SO=protein_coding	22	16067	4	0	3	0	19.2	151	10.49		1	FALSE
PF3D7_1438900	| organism=Plasmodium_falciparum_3D7 | product=thioredoxin peroxidase 1 (Trx-Px1) | location=Pf3D7_14_v3:1575984-1576571(+) | length=195 | sequence_SO=chromosome | SO=protein_coding	21	21793	2	0	2	0	15.4	195	6.65		#N/A	#N/A
sp|Q13415|ORC1_HUMAN	Origin recognition complex subunit 1 OS=Homo sapiens GN=ORC1 PE=1 SV=2	21	97289	1	1	1	1	0.9	861	9.33		1	FALSE
PF3D7_0515700	| organism=Plasmodium_falciparum_3D7 | product=glideosome-associated protein 40, putative (GAP40) | location=Pf3D7_05_v3:653966-655336(-) | length=456 | sequence_SO=chromosome | SO=protein_coding	20	51766	1	1	1	1	2.4	456	8.02		#N/A	#N/A
sp|Q16512|PKN1_HUMAN	Serine/threonine-protein kinase N1 OS=Homo sapiens GN=PKN1 PE=1 SV=2	20	103868	2	1	2	1	4.8	942	5.99		#N/A	#N/A
PF3D7_1015600	| organism=Plasmodium_falciparum_3D7 | product=heat shock protein 60 (HSP60) | location=Pf3D7_10_v3:627044-629040(-) | length=580 | sequence_SO=chromosome | SO=protein_coding	20	62512	2	0	2	0	5.7	580	6.71		#N/A	#N/A
PF3D7_1421200	| organism=Plasmodium_falciparum_3D7 | product=40S ribosomal protein S25 (RPS25) | location=Pf3D7_14_v3:875687-876385(-) | length=105 | sequence_SO=chromosome | SO=protein_coding	19	11656	1	0	1	0	14.3	105	10.12		#N/A	#N/A
PF3D7_1214800	| organism=Plasmodium_falciparum_3D7 | product=conserved Plasmodium protein, unknown function | location=Pf3D7_12_v3:616782-617387(+) | length=109 | sequence_SO=chromosome | SO=protein_coding	19	13122	1	0	1	0	18.3	109	9.73		#N/A	#N/A
sp|Q9Y5K6|CD2AP_HUMAN	CD2-associated protein OS=Homo sapiens GN=CD2AP PE=1 SV=1	18	71407	2	0	2	0	2.8	639	6.07		#N/A	#N/A
PF3D7_0629200	| organism=Plasmodium_falciparum_3D7 | product=DnaJ protein, putative | location=Pf3D7_06_v3:1199853-1200995(-) | length=380 | sequence_SO=chromosome | SO=protein_coding	18	44641	2	0	2	0	5.8	380	8.21		0	FALSE
PF3D7_1241800	| organism=Plasmodium_falciparum_3D7 | product=DEAD/DEAH box ATP-dependent RNA helicase, putative | location=Pf3D7_12_v3:1780012-1782648(-) | length=878 | sequence_SO=chromosome | SO=protein_coding	17	103044	3	1	2	1	1.6	878	5.07		#N/A	#N/A
PF3D7_1338100	| organism=Plasmodium_falciparum_3D7 | product=26S proteasome regulatory subunit RPN3, putative (RPN3) | location=Pf3D7_13_v3:1542080-1543981(+) | length=503 | sequence_SO=chromosome | SO=protein_coding	17	59029	2	1	1	1	1	503	8.67		#N/A	#N/A
sp|Q9HB29|ILRL2_HUMAN	Interleukin-1 receptor-like 2 OS=Homo sapiens GN=IL1RL2 PE=1 SV=2	17	65363	2	1	1	1	0.9	575	7.24		#N/A	#N/A
sp|Q08209|PP2BA_HUMAN	Serine/threonine-protein phosphatase 2B catalytic subunit alpha isoform OS=Homo sapiens GN=PPP3CA PE=1 SV=1	17	58650	2	1	1	1	1	521	5.58		#N/A	#N/A
PF3D7_0320800	| organism=Plasmodium_falciparum_3D7 | product=ATP-dependent RNA helicase DDX6 (DOZI) | location=Pf3D7_03_v3:870817-872342(+) | length=433 | sequence_SO=chromosome | SO=protein_coding	16	49382	3	1	3	1	8.8	433	8.22		#N/A	#N/A
sp|Q7Z4V0|ZN438_HUMAN	Zinc finger protein 438 OS=Homo sapiens GN=ZNF438 PE=2 SV=1	16	91778	4	1	3	1	4.8	828	9.49		#N/A	#N/A
PF3D7_1444800	| organism=Plasmodium_falciparum_3D7 | product=fructose-bisphosphate aldolase (FBPA) | location=Pf3D7_14_v3:1844041-1845617(-) | length=369 | sequence_SO=chromosome | SO=protein_coding	16	40080	3	0	3	0	11.7	369	8.33		#N/A	#N/A
sp|Q86UK0|ABCAC_HUMAN	ATP-binding cassette sub-family A member 12 OS=Homo sapiens GN=ABCA12 PE=1 SV=3	15	293049	1	0	1	0	1	2595	7.89		#N/A	#N/A
PF3D7_1203700	| organism=Plasmodium_falciparum_3D7 | product=nucleosome assembly protein (NAPL) | location=Pf3D7_12_v3:187146-188842(-) | length=347 | sequence_SO=chromosome | SO=protein_coding	15	40463	1	0	1	0	3.5	347	4.76		#N/A	#N/A
sp|P0CF74|LAC6_HUMAN	Ig lambda-6 chain C region OS=Homo sapiens GN=IGLC6 PE=4 SV=1	15	11270	2	0	2	0	28.3	106	6.92		#N/A	#N/A
sp|Q9P227|RHG23_HUMAN	Rho GTPase-activating protein 23 OS=Homo sapiens GN=ARHGAP23 PE=1 SV=2	15	162092	1	0	1	0	0.8	1491	9.31		#N/A	#N/A
PF3D7_0206300	| organism=Plasmodium_falciparum_3D7 | product=pentafunctional AROM polypeptide, putative, pseudogene (AROM) | location=Pf3D7_02_v3:252394-262443(+) | length=3066 | sequence_SO=chromosome | SO=protein_coding	15	365510	1	1	1	1	0.2	3066	9.47		#N/A	#N/A
PF3D7_0721600	| organism=Plasmodium_falciparum_3D7 | product=40S ribosomal protein S5, putative | location=Pf3D7_07_v3:931459-932164(-) | length=195 | sequence_SO=chromosome | SO=protein_coding	14	21849	1	0	1	0	6.7	195	9.67		#N/A	#N/A
sp|Q96CT7|CC124_HUMAN	Coiled-coil domain-containing protein 124 OS=Homo sapiens GN=CCDC124 PE=1 SV=1	14	25820	1	0	1	0	6.7	223	9.54		#N/A	#N/A
PF3D7_1465900	| organism=Plasmodium_falciparum_3D7 | product=40S ribosomal protein S3 | location=Pf3D7_14_v3:2684141-2685534(+) | length=221 | sequence_SO=chromosome | SO=protein_coding	14	24652	2	0	2	0	15.4	221	10.2		#N/A	#N/A
PF3D7_0708400	| organism=Plasmodium_falciparum_3D7 | product=heat shock protein 90 (HSP90) | location=Pf3D7_07_v3:381592-384614(+) | length=745 | sequence_SO=chromosome | SO=protein_coding	13	86112	2	0	2	0	2.7	745	4.94		#N/A	#N/A
sp|P07900|HS90A_HUMAN	Heat shock protein HSP 90-alpha OS=Homo sapiens GN=HSP90AA1 PE=1 SV=5	13	84607	2	0	2	0	8.3	732	4.94		#N/A	#N/A
sp|Q12931|TRAP1_HUMAN	Heat shock protein 75 kDa, mitochondrial OS=Homo sapiens GN=TRAP1 PE=1 SV=3	13	80060	1	0	1	0	2	704	8.3		#N/A	#N/A
PF3D7_1108500	| organism=Plasmodium_falciparum_3D7 | product=succinyl-CoA synthetase alpha subunit, putative | location=Pf3D7_11_v3:367316-368823(+) | length=327 | sequence_SO=chromosome | SO=protein_coding	13	35373	1	0	1	0	4	327	8.87		#N/A	#N/A
sp|Q99497|PARK7_HUMAN	Protein deglycase DJ-1 OS=Homo sapiens GN=PARK7 PE=1 SV=2	13	19878	1	1	1	1	3.7	189	6.33		2	FALSE

## Sheet: 3D7 - Exp. 2
Accession	Protein name	Score	Mass (Da)	Protein matches	Significant protein matches	Protein sequences	Significant protein sequences	Coverage (%)	Protein length (aa)	Protein pI
sp|P69905|HBA_HUMAN	Hemoglobin subunit alpha OS=Homo sapiens GN=HBA1 PE=1 SV=2	240	15248	28	13	5	2	31	142	8.72
sp|P68871|HBB_HUMAN	Hemoglobin subunit beta OS=Homo sapiens GN=HBB PE=1 SV=2	140	15988	14	6	9	6	67.3	147	6.75
PF3D7_1250100	| organism=Plasmodium_falciparum_3D7 | product=osmiophilic body protein (G377) | location=Pf3D7_12_v3:2045070-2054429(-) | length=3119 | sequence_SO=chromosome | SO=protein_coding	137	377151	15	7	15	7	4.9	3119	5.71
PF3D7_1026800	| organism=Plasmodium_falciparum_3D7 | product=40S ribosomal protein S2 (RPS2) | location=Pf3D7_10_v3:1122962-1124037(+) | length=263 | sequence_SO=chromosome | SO=protein_coding	121	29837	4	3	4	3	13.7	263	5.91
PF3D7_1229400	| organism=Plasmodium_falciparum_3D7 | product=macrophage migration inhibitory factor (MIF) | location=Pf3D7_12_v3:1208912-1209542(+) | length=116 | sequence_SO=chromosome | SO=protein_coding	97	12836	5	2	5	2	49.1	116	6.15
sp|P16402|H13_HUMAN	Histone H1.3 OS=Homo sapiens GN=HIST1H1D PE=1 SV=2	95	22336	14	3	4	2	20.8	221	11.02
sp|P02042|HBD_HUMAN	Hemoglobin subunit delta OS=Homo sapiens GN=HBD PE=1 SV=2	81	16045	8	3	6	3	46.3	147	7.85
sp|P09874|PARP1_HUMAN	Poly [ADP-ribose] polymerase 1 OS=Homo sapiens GN=PARP1 PE=1 SV=4	61	113012	5	4	5	4	6.2	1014	8.99
PF3D7_0516200	| organism=Plasmodium_falciparum_3D7 | product=40S ribosomal protein S11 | location=Pf3D7_05_v3:675809-676614(-) | length=151 | sequence_SO=chromosome | SO=protein_coding	51	16067	3	1	3	1	17.9	151	10.49
sp|P02768|ALBU_HUMAN	Serum albumin OS=Homo sapiens GN=ALB PE=1 SV=2	45	69321	5	2	5	2	6.7	609	5.92
sp|P14174|MIF_HUMAN	Macrophage migration inhibitory factor OS=Homo sapiens GN=MIF PE=1 SV=4	44	12468	2	2	2	2	17.4	115	7.74
sp|Q99497|PARK7_HUMAN	Protein deglycase DJ-1 OS=Homo sapiens GN=PARK7 PE=1 SV=2	43	19878	5	2	5	2	21.2	189	6.33
sp|P01762|HV301_HUMAN	Ig heavy chain V-III region TRO OS=Homo sapiens PE=1 SV=1	42	13464	2	1	2	1	5.7	122	9.74
sp|P52907|CAZA1_HUMAN	F-actin-capping protein subunit alpha-1 OS=Homo sapiens GN=CAPZA1 PE=1 SV=3	39	32902	2	2	2	2	8.7	286	5.45
PF3D7_1117700	| organism=Plasmodium_falciparum_3D7 | product=GTP-binding nuclear protein RAN/TC4 (RAN) | location=Pf3D7_11_v3:670711-671515(-) | length=214 | sequence_SO=chromosome | SO=protein_coding	38	24860	5	2	5	2	26.6	214	7.72
sp|Q5QNW6|H2B2F_HUMAN	Histone H2B type 2-F OS=Homo sapiens GN=HIST2H2BF PE=1 SV=3	36	13912	2	1	2	1	19	126	10.31
PF3D7_1021600	| organism=Plasmodium_falciparum_3D7 | product=deoxyribose-phosphate aldolase, putative | location=Pf3D7_10_v3:871095-871886(+) | length=263 | sequence_SO=chromosome | SO=protein_coding	36	28961	2	1	2	1	9.5	263	6.84
sp|P60709|ACTB_HUMAN	Actin, cytoplasmic 1 OS=Homo sapiens GN=ACTB PE=1 SV=1	35	41710	2	1	2	1	7.2	375	5.29
sp|A5A3E0|POTEF_HUMAN	POTE ankyrin domain family member F OS=Homo sapiens GN=POTEF PE=1 SV=2	35	121367	2	1	2	1	3.5	1075	5.83
sp|P01859|IGHG2_HUMAN	Ig gamma-2 chain C region OS=Homo sapiens GN=IGHG2 PE=1 SV=2	33	35878	5	1	5	1	17.5	326	7.66
sp|P01860|IGHG3_HUMAN	Ig gamma-3 chain C region OS=Homo sapiens GN=IGHG3 PE=1 SV=2	33	41260	5	1	5	1	16.2	377	8.23
sp|P01857|IGHG1_HUMAN	Ig gamma-1 chain C region OS=Homo sapiens GN=IGHG1 PE=1 SV=1	32	36083	5	1	5	1	17.9	330	8.46
PF3D7_0814200	| organism=Plasmodium_falciparum_3D7 | product=DNA/RNA-binding protein Alba 1 (ALBA1) | location=Pf3D7_08_v3:687340-688086(+) | length=248 | sequence_SO=chromosome | SO=protein_coding	31	27242	3	1	3	1	12.1	248	10.58
sp|P50914|RL14_HUMAN	60S ribosomal protein L14 OS=Homo sapiens GN=RPL14 PE=1 SV=4	29	23417	1	1	1	1	5.6	215	10.94
sp|Q06830|PRDX1_HUMAN	Peroxiredoxin-1 OS=Homo sapiens GN=PRDX1 PE=1 SV=1	29	22096	1	1	1	1	5.5	199	8.27
PF3D7_1015800	| organism=Plasmodium_falciparum_3D7 | product=ribonucleotide reductase small subunit, putative | location=Pf3D7_10_v3:633682-635286(+) | length=335 | sequence_SO=chromosome | SO=protein_coding	29	40361	2	1	2	1	6.3	335	5.35
sp|P16401|H15_HUMAN	Histone H1.5 OS=Homo sapiens GN=HIST1H1B PE=1 SV=3	27	22566	2	1	2	1	11.5	226	10.91
sp|Q5MJ10|SPXN2_HUMAN	Sperm protein associated with the nucleus on the X chromosome N2 OS=Homo sapiens GN=SPANXN2 PE=2 SV=1	26	19906	1	1	1	1	4.4	180	3.86
sp|P55060|XPO2_HUMAN	Exportin-2 OS=Homo sapiens GN=CSE1L PE=1 SV=3	25	110346	1	1	1	1	0.8	971	5.51
sp|P51553|IDH3G_HUMAN	Isocitrate dehydrogenase [NAD] subunit gamma, mitochondrial OS=Homo sapiens GN=IDH3G PE=1 SV=1	25	42767	1	0	1	0	2.5	393	8.75
sp|P62888|RL30_HUMAN	60S ribosomal protein L30 OS=Homo sapiens GN=RPL30 PE=1 SV=2	25	12776	1	1	1	1	13.9	115	9.65
sp|P61086|UBE2K_HUMAN	Ubiquitin-conjugating enzyme E2 K OS=Homo sapiens GN=UBE2K PE=1 SV=3	24	22393	1	1	1	1	4	200	5.33
PF3D7_1357000	| organism=Plasmodium_falciparum_3D7 | product=elongation factor 1-alpha | location=Pf3D7_13_v3:2265817-2267148(-) | length=443 | sequence_SO=chromosome | SO=protein_coding	24	48928	1	1	1	1	2.5	443	9.12
sp|O75173|ATS4_HUMAN	A disintegrin and metalloproteinase with thrombospondin motifs 4 OS=Homo sapiens GN=ADAMTS4 PE=1 SV=3	23	90139	1	1	1	1	0.8	837	8.18
sp|Q96M42|CU129_HUMAN	Putative uncharacterized protein encoded by LINC00479 OS=Homo sapiens GN=LINC00479 PE=5 SV=2	23	15199	1	1	1	1	4.9	142	8.28
sp|Q8N371|KDM8_HUMAN	Lysine-specific demethylase 8 OS=Homo sapiens GN=KDM8 PE=1 SV=1	23	47240	17	1	1	1	1.7	416	5.51
sp|Q9NWF9|RN216_HUMAN	E3 ubiquitin-protein ligase RNF216 OS=Homo sapiens GN=RNF216 PE=1 SV=3	21	99342	2	1	1	1	1	866	4.83
PF3D7_0719200	| organism=Plasmodium_falciparum_3D7 | product=NIMA related kinase 4 (NEK4) | location=Pf3D7_07_v3:841108-842830(+) | length=310 | sequence_SO=chromosome | SO=protein_coding	21	36327	1	1	1	1	5.8	310	9.32
sp|P01834|IGKC_HUMAN	Ig kappa chain C region OS=Homo sapiens GN=IGKC PE=1 SV=1	21	11602	2	0	2	0	30.2	106	5.58
PF3D7_0508900	| organism=Plasmodium_falciparum_3D7 | product=conserved Plasmodium protein, unknown function | location=Pf3D7_05_v3:367022-376426(+) | length=3134 | sequence_SO=chromosome | SO=protein_coding	20	369953	3	1	3	1	1.3	3134	5.29
sp|Q6MZW2|FSTL4_HUMAN	Follistatin-related protein 4 OS=Homo sapiens GN=FSTL4 PE=2 SV=3	20	93037	1	1	1	1	0.8	842	5.88
sp|P04264|K2C1_HUMAN	Keratin, type II cytoskeletal 1 OS=Homo sapiens GN=KRT1 PE=1 SV=6	18	65999	4	0	4	0	8.1	644	8.15
sp|Q13415|ORC1_HUMAN	Origin recognition complex subunit 1 OS=Homo sapiens GN=ORC1 PE=1 SV=2	17	97289	1	1	1	1	0.9	861	9.33
sp|A6ND01|JUNO_HUMAN	Sperm-egg fusion protein Juno OS=Homo sapiens GN=IZUMO1R PE=1 SV=3	16	28652	1	0	1	0	4.8	250	5.88
sp|P13645|K1C10_HUMAN	Keratin, type I cytoskeletal 10 OS=Homo sapiens GN=KRT10 PE=1 SV=6	16	58792	2	0	2	0	7.9	584	5.13
sp|Q16584|M3K11_HUMAN	Mitogen-activated protein kinase kinase kinase 11 OS=Homo sapiens GN=MAP3K11 PE=1 SV=1	16	92630	1	0	1	0	1.5	847	8.4
sp|P00492|HPRT_HUMAN	Hypoxanthine-guanine phosphoribosyltransferase OS=Homo sapiens GN=HPRT1 PE=1 SV=2	15	24564	1	0	1	0	6	218	6.21
PF3D7_0629200	| organism=Plasmodium_falciparum_3D7 | product=DnaJ protein, putative | location=Pf3D7_06_v3:1199853-1200995(-) | length=380 | sequence_SO=chromosome | SO=protein_coding	15	44641	1	0	1	0	3.9	380	8.21
sp|Q9Y2Z9|COQ6_HUMAN	Ubiquinone biosynthesis monooxygenase COQ6, mitochondrial OS=Homo sapiens GN=COQ6 PE=1 SV=2	15	50838	1	1	1	1	1.9	468	6.81
PF3D7_0705700	| organism=Plasmodium_falciparum_3D7 | product=40S ribosomal protein S29, putative | location=Pf3D7_07_v3:285472-286166(-) | length=54 | sequence_SO=chromosome | SO=protein_coding	15	6411	1	0	1	0	13	54	10.14

## Sheet: Enriched - Exp. 2
Accession	Protein name	Score	Mass (Da)	Protein matches	Significant protein matches	Protein sequences	Significant protein sequences	Coverage (%)	Protein length (aa)	Protein pI		Sig peptides in 3D7 control	5X enriched compared to 3D7?
PF3D7_0818900	| organism=Plasmodium_falciparum_3D7 | product=heat shock protein 70 (HSP70) | location=Pf3D7_08_v3:860384-862417(+) | length=677 | sequence_SO=chromosome | SO=protein_coding	908	73868	56	37	34	27	44.8	677	5.51		#N/A	#N/A
PF3D7_1355600	| organism=Plasmodium_falciparum_3D7 | product=conserved Plasmodium protein, unknown function | location=Pf3D7_13_v3:2202611-2204481(-) | length=562 | sequence_SO=chromosome | SO=protein_coding	885	66177	76	38	36	27	43.8	562	9.68		#N/A	#N/A
PF3D7_0109000	| organism=Plasmodium_falciparum_3D7 | product=photosensitized INA-labeled protein PHIL1, putative (PHIL1) | location=Pf3D7_01_v3:363318-363992(+) | length=224 | sequence_SO=chromosome | SO=protein_coding	878	25461	87	35	24	17	62.9	224	4.81		#N/A	#N/A
PF3D7_1431100	| organism=Plasmodium_falciparum_3D7 | product=conserved Plasmodium protein, unknown function | location=Pf3D7_14_v3:1221775-1222818(+) | length=347 | sequence_SO=chromosome | SO=protein_coding	437	40722	46	16	23	12	70.9	347	5.17		#N/A	#N/A
PF3D7_0708800	| organism=Plasmodium_falciparum_3D7 | product=heat shock protein 110 (HSP110c) | location=Pf3D7_07_v3:395711-398332(+) | length=873 | sequence_SO=chromosome | SO=protein_coding	188	99902	12	6	12	6	20.6	873	5.54		#N/A	#N/A
PF3D7_0423500	| organism=Plasmodium_falciparum_3D7 | product=glideosome associated protein with multiple membrane spans 2 (GAPM2) | location=Pf3D7_04_v3:1058997-1060551(+) | length=372 | sequence_SO=chromosome | SO=protein_coding	168	42591	14	7	6	3	18.8	372	4.62		#N/A	#N/A
PF3D7_1008700	| organism=Plasmodium_falciparum_3D7 | product=tubulin beta chain | location=Pf3D7_10_v3:360625-362480(-) | length=445 | sequence_SO=chromosome | SO=protein_coding	162	49719	10	5	9	5	31	445	4.73		#N/A	#N/A
PF3D7_1404200	| organism=Plasmodium_falciparum_3D7 | product=conserved Plasmodium protein, unknown function | location=Pf3D7_14_v3:147961-148415(+) | length=111 | sequence_SO=chromosome | SO=protein_coding	155	12835	14	6	10	6	81.1	111	8.9		#N/A	#N/A
PF3D7_0917900	| organism=Plasmodium_falciparum_3D7 | product=heat shock protein 70 (HSP70-2) | location=Pf3D7_09_v3:737985-740276(+) | length=652 | sequence_SO=chromosome | SO=protein_coding	155	72343	12	7	10	6	19.9	652	5.18		#N/A	#N/A
PF3D7_0918000	| organism=Plasmodium_falciparum_3D7 | product=glideosome-associated protein 50 (GAP50) | location=Pf3D7_09_v3:742494-743684(-) | length=396 | sequence_SO=chromosome | SO=protein_coding	139	44576	10	5	10	5	29.5	396	8.69		#N/A	#N/A
PF3D7_1474900	| organism=Plasmodium_falciparum_3D7 | product=trailer hitch homolog, putative (CITH) | location=Pf3D7_14_v3:3072261-3073247(+) | length=328 | sequence_SO=chromosome | SO=protein_coding	130	38546	5	3	4	3	20.4	328	9.44		#N/A	#N/A
PF3D7_0608600	| organism=Plasmodium_falciparum_3D7 | product=conserved Plasmodium protein, unknown function | location=Pf3D7_06_v3:355229-356276(+) | length=283 | sequence_SO=chromosome | SO=protein_coding	112	33261	14	5	12	5	33.6	283	5.01		#N/A	#N/A
sp|P11142|HSP7C_HUMAN	Heat shock cognate 71 kDa protein OS=Homo sapiens GN=HSPA8 PE=1 SV=1	110	70854	7	4	6	4	10.7	646	5.37		#N/A	#N/A
PF3D7_1430800	| organism=Plasmodium_falciparum_3D7 | product=conserved Plasmodium protein, unknown function | location=Pf3D7_14_v3:1214935-1215732(+) | length=265 | sequence_SO=chromosome | SO=protein_coding	109	30447	8	4	7	4	36.2	265	8.29		#N/A	#N/A
sp|P17066|HSP76_HUMAN	Heat shock 70 kDa protein 6 OS=Homo sapiens GN=HSPA6 PE=1 SV=2	82	70984	5	3	3	2	5.9	643	5.81		#N/A	#N/A
PF3D7_0621200	| organism=Plasmodium_falciparum_3D7 | product=pyridoxine biosynthesis protein PDX1 (PDX1) | location=Pf3D7_06_v3:871297-872202(-) | length=301 | sequence_SO=chromosome | SO=protein_coding	78	32992	3	3	2	2	10	301	6.76		#N/A	#N/A
PF3D7_0406100	| organism=Plasmodium_falciparum_3D7 | product=V-type proton ATPase subunit B | location=Pf3D7_04_v3:323267-325225(-) | length=494 | sequence_SO=chromosome | SO=protein_coding	78	55753	5	4	4	4	11.7	494	5.46		#N/A	#N/A
PF3D7_1144000	| organism=Plasmodium_falciparum_3D7 | product=40S ribosomal protein S21 (RPS21) | location=Pf3D7_11_v3:1755438-1755935(+) | length=82 | sequence_SO=chromosome | SO=protein_coding	77	9140	1	1	1	1	11	82	8.66		#N/A	#N/A
PF3D7_1246200	| organism=Plasmodium_falciparum_3D7 | product=actin I (ACT1) | location=Pf3D7_12_v3:1920784-1921914(+) | length=376 | sequence_SO=chromosome | SO=protein_coding	75	41844	9	1	9	1	28.2	376	5.21		#N/A	#N/A
PF3D7_1365900	| organism=Plasmodium_falciparum_3D7 | product=ubiquitin-60S ribosomal protein L40 | location=Pf3D7_13_v3:2632534-2633260(-) | length=128 | sequence_SO=chromosome | SO=protein_coding	74	14608	4	2	4	2	32	128	9.91		#N/A	#N/A
PF3D7_1323700	| organism=Plasmodium_falciparum_3D7 | product=glideosome associated protein with multiple membrane spans 1 (GAPM1) | location=Pf3D7_13_v3:982611-983801(+) | length=303 | sequence_SO=chromosome | SO=protein_coding	67	33957	5	2	4	2	22.4	303	4.89		#N/A	#N/A
PF3D7_0818200	| organism=Plasmodium_falciparum_3D7 | product=14-3-3 protein (14-3-3I) | location=Pf3D7_08_v3:830006-831454(+) | length=262 | sequence_SO=chromosome | SO=protein_coding	67	30174	9	5	8	5	42	262	4.86		#N/A	#N/A
sp|P04264|K2C1_HUMAN	Keratin, type II cytoskeletal 1 OS=Homo sapiens GN=KRT1 PE=1 SV=6	63	65999	1	1	1	1	1.9	644	8.15		0	TRUE
PF3D7_1345700	| organism=Plasmodium_falciparum_3D7 | product=isocitrate dehydrogenase [NADP], mitochondrial (IDH) | location=Pf3D7_13_v3:1828283-1829689(-) | length=468 | sequence_SO=chromosome | SO=protein_coding	61	53560	6	2	6	2	19.4	468	8.76		#N/A	#N/A
PF3D7_0503400	| organism=Plasmodium_falciparum_3D7 | product=actin-depolymerizing factor 1 (ADF1) | location=Pf3D7_05_v3:140710-141471(+) | length=122 | sequence_SO=chromosome | SO=protein_coding	53	13732	1	1	1	1	18	122	7.66		#N/A	#N/A
PF3D7_0422400	| organism=Plasmodium_falciparum_3D7 | product=40S ribosomal protein S19 (RPS19) | location=Pf3D7_04_v3:1026648-1027399(+) | length=170 | sequence_SO=chromosome | SO=protein_coding	50	19710	2	1	1	1	10	170	10.17		#N/A	#N/A
sp|Q9BVA1|TBB2B_HUMAN	Tubulin beta-2B chain OS=Homo sapiens GN=TUBB2B PE=1 SV=1	49	49921	3	1	2	1	10.3	445	4.78		#N/A	#N/A
PF3D7_1333200	| organism=Plasmodium_falciparum_3D7 | product=ubiquitin-activating enzyme (UBA1) | location=Pf3D7_13_v3:1362093-1367609(+) | length=1838 | sequence_SO=chromosome | SO=protein_coding	49	218386	1	1	1	1	0.4	1838	9.08		#N/A	#N/A
PF3D7_1304500	| organism=Plasmodium_falciparum_3D7 | product=small heat shock protein, putative | location=Pf3D7_13_v3:235800-236435(-) | length=211 | sequence_SO=chromosome | SO=protein_coding	47	25179	1	1	1	1	4.3	211	6.02		#N/A	#N/A
sp|P01769|HV308_HUMAN	Ig heavy chain V-III region GA OS=Homo sapiens PE=1 SV=1	42	13157	2	1	2	1	23.8	122	9.8		#N/A	#N/A
sp|P01771|HV310_HUMAN	Ig heavy chain V-III region HIL OS=Homo sapiens PE=1 SV=1	42	13557	2	1	2	1	24	121	9.43		#N/A	#N/A
PF3D7_0406200	| organism=Plasmodium_falciparum_3D7 | product=sexual stage-specific protein precursor (Pfs16) | location=Pf3D7_04_v3:329216-329689(+) | length=157 | sequence_SO=chromosome | SO=protein_coding	41	16616	2	1	1	1	11.5	157	5.82		#N/A	#N/A
PF3D7_1406800	| organism=Plasmodium_falciparum_3D7 | product=glideosome associated protein with multiple membrane spans 3 (GAPM3) | location=Pf3D7_14_v3:246380-247721(-) | length=284 | sequence_SO=chromosome | SO=protein_coding	41	32866	3	2	3	2	13	284	5.18		#N/A	#N/A
PF3D7_1024300	| organism=Plasmodium_falciparum_3D7 | product=conserved Plasmodium protein, unknown function | location=Pf3D7_10_v3:1022505-1022897(+) | length=130 | sequence_SO=chromosome | SO=protein_coding	40	15548	1	1	1	1	11.5	130	5.41		#N/A	#N/A
PF3D7_0417000	| organism=Plasmodium_falciparum_3D7 | product=conserved Plasmodium protein, unknown function | location=Pf3D7_04_v3:742149-743091(+) | length=275 | sequence_SO=chromosome | SO=protein_coding	39	32844	1	1	1	1	4	275	8.97		#N/A	#N/A
PF3D7_0703000	| organism=Plasmodium_falciparum_3D7 | product=conserved Plasmodium protein, unknown function | location=Pf3D7_07_v3:115239-120770(+) | length=1843 | sequence_SO=chromosome | SO=protein_coding	36	220317	2	1	1	1	0.5	1843	8.13		#N/A	#N/A
PF3D7_0813900	| organism=Plasmodium_falciparum_3D7 | product=40S ribosomal protein S16, putative | location=Pf3D7_08_v3:677989-678725(-) | length=144 | sequence_SO=chromosome | SO=protein_coding	35	16275	1	1	1	1	7.6	144	10.25		#N/A	#N/A
sp|Q16584|M3K11_HUMAN	Mitogen-activated protein kinase kinase kinase 11 OS=Homo sapiens GN=MAP3K11 PE=1 SV=1	33	92630	5	1	3	1	7.7	847	8.4		0	TRUE
PF3D7_1408700	| organism=Plasmodium_falciparum_3D7 | product=conserved Plasmodium protein, unknown function | location=Pf3D7_14_v3:324754-346468(-) | length=7182 | sequence_SO=chromosome | SO=protein_coding	33	851346	5	1	4	1	0.9	7182	8.88		#N/A	#N/A
PF3D7_0612200	| organism=Plasmodium_falciparum_3D7 | product=leucine-rich repeat protein (LRR6) | location=Pf3D7_06_v3:512972-519548(-) | length=1864 | sequence_SO=chromosome | SO=protein_coding	33	220157	4	1	3	1	1.7	1864	5.56		#N/A	#N/A
PF3D7_0619800	| organism=Plasmodium_falciparum_3D7 | product=conserved Plasmodium membrane protein, unknown function | location=Pf3D7_06_v3:831286-839033(-) | length=2530 | sequence_SO=chromosome | SO=protein_coding	33	307295	3	1	2	1	0.7	2530	9.36		#N/A	#N/A
PF3D7_0816700	| organism=Plasmodium_falciparum_3D7 | product=trafficking protein particle complex subunit 2-like protein, putative (TRAPPC2L) | location=Pf3D7_08_v3:767110-767880(+) | length=143 | sequence_SO=chromosome | SO=protein_coding	33	16703	2	1	1	1	3.5	143	6.58		#N/A	#N/A
PF3D7_1474200	| organism=Plasmodium_falciparum_3D7 | product=conserved Plasmodium membrane protein, unknown function | location=Pf3D7_14_v3:3023852-3038832(-) | length=4765 | sequence_SO=chromosome | SO=protein_coding	33	577659	3	1	2	1	0.6	4765	8.86		#N/A	#N/A
PF3D7_0629700	| organism=Plasmodium_falciparum_3D7 | product=SET domain protein, putative (SET1) | location=Pf3D7_06_v3:1221941-1242922(+) | length=6753 | sequence_SO=chromosome | SO=protein_coding	33	795538	3	1	2	1	0.2	6753	8.81		#N/A	#N/A
PF3D7_1037300	| organism=Plasmodium_falciparum_3D7 | product=ADP/ATP transporter on adenylate translocase (ADT) | location=Pf3D7_10_v3:1477940-1478845(-) | length=301 | sequence_SO=chromosome | SO=protein_coding	32	33705	1	1	1	1	4.3	301	9.68		#N/A	#N/A
PF3D7_1455300	| organism=Plasmodium_falciparum_3D7 | product=conserved Plasmodium protein, unknown function | location=Pf3D7_14_v3:2259465-2261297(+) | length=610 | sequence_SO=chromosome | SO=protein_coding	30	69484	1	1	1	1	2.6	610	9.27		#N/A	#N/A
PF3D7_0409600	| organism=Plasmodium_falciparum_3D7 | product=replication protein A1, large subunit (RPA1) | location=Pf3D7_04_v3:452134-455571(-) | length=1145 | sequence_SO=chromosome | SO=protein_coding	30	134118	2	1	2	1	2.3	1145	6.58		#N/A	#N/A
PF3D7_0705700	| organism=Plasmodium_falciparum_3D7 | product=40S ribosomal protein S29, putative | location=Pf3D7_07_v3:285472-286166(-) | length=54 | sequence_SO=chromosome | SO=protein_coding	29	6411	1	1	1	1	13	54	10.14		0	TRUE
PF3D7_1222700	| organism=Plasmodium_falciparum_3D7 | product=glideosome-associated protein 45 (GAP45) | location=Pf3D7_12_v3:918722-919336(+) | length=204 | sequence_SO=chromosome | SO=protein_coding	29	23617	2	1	2	1	12.7	204	4.48		#N/A	#N/A
PF3D7_1407800	| organism=Plasmodium_falciparum_3D7 | product=plasmepsin IV (PM4) | location=Pf3D7_14_v3:283086-284435(+) | length=449 | sequence_SO=chromosome | SO=protein_coding	28	51014	1	1	1	1	2.9	449	5.3		#N/A	#N/A
sp|Q13126|MTAP_HUMAN	S-methyl-5~-thioadenosine phosphorylase OS=Homo sapiens GN=MTAP PE=1 SV=2	27	31216	1	1	1	1	3.5	283	6.75		#N/A	#N/A
PF3D7_0213600	| organism=Plasmodium_falciparum_3D7 | product=conserved Plasmodium protein, unknown function | location=Pf3D7_02_v3:546482-555294(-) | length=2418 | sequence_SO=chromosome | SO=protein_coding	27	292104	2	1	2	1	0.6	2418	9.17		#N/A	#N/A
PF3D7_0608800	| organism=Plasmodium_falciparum_3D7 | product=ornithine aminotransferase (OAT) | location=Pf3D7_06_v3:362635-363879(+) | length=414 | sequence_SO=chromosome | SO=protein_coding	26	46025	3	1	3	1	8.9	414	6.47		#N/A	#N/A
PF3D7_0912400	| organism=Plasmodium_falciparum_3D7 | product=alkaline phosphatase, putative | location=Pf3D7_09_v3:551426-553167(-) | length=446 | sequence_SO=chromosome | SO=protein_coding	25	52671	5	1	4	1	18.4	446	9.21		#N/A	#N/A
sp|P11055|MYH3_HUMAN	Myosin-3 OS=Homo sapiens GN=MYH3 PE=1 SV=3	25	223766	2	1	2	1	1.1	1940	5.62		#N/A	#N/A
PF3D7_1229700	| organism=Plasmodium_falciparum_3D7 | product=conserved Plasmodium protein, unknown function | location=Pf3D7_12_v3:1218181-1218766(+) | length=82 | sequence_SO=chromosome | SO=protein_coding	25	9917	1	1	1	1	7.3	82	10.14		#N/A	#N/A
PF3D7_0912900	| organism=Plasmodium_falciparum_3D7 | product=26S proteasome regulatory subunit RPN8, putative (RPN8) | location=Pf3D7_09_v3:567283-568640(+) | length=338 | sequence_SO=chromosome | SO=protein_coding	25	39112	1	1	1	1	2.7	338	7.77		#N/A	#N/A
sp|P63104|1433Z_HUMAN	14-3-3 protein zeta/delta OS=Homo sapiens GN=YWHAZ PE=1 SV=1	25	27728	2	1	2	1	12.7	245	4.73		#N/A	#N/A
PF3D7_1454400	| organism=Plasmodium_falciparum_3D7 | product=aminopeptidase P (APP) | location=Pf3D7_14_v3:2234143-2236476(+) | length=777 | sequence_SO=chromosome | SO=protein_coding	24	90073	1	1	1	1	1.8	777	6.36		#N/A	#N/A
PF3D7_0520400	| organism=Plasmodium_falciparum_3D7 | product=conserved Plasmodium protein, unknown function | location=Pf3D7_05_v3:839655-840560(-) | length=301 | sequence_SO=chromosome | SO=protein_coding	23	35637	1	1	1	1	2	301	9.41		#N/A	#N/A
PF3D7_0402800	| organism=Plasmodium_falciparum_3D7 | product=erythrocyte membrane protein 1 (PfEMP1), pseudogene | location=Pf3D7_04_v3:166993-171954(+) | length=1653 | sequence_SO=chromosome | SO=protein_coding	23	195865	3	1	3	1	2.1	1653	9.95		#N/A	#N/A
sp|Q92793|CBP_HUMAN	CREB-binding protein OS=Homo sapiens GN=CREBBP PE=1 SV=3	22	265182	1	1	1	1	0.2	2442	8.83		#N/A	#N/A
PF3D7_1419200	| organism=Plasmodium_falciparum_3D7 | product=thioredoxin-like protein, putative | location=Pf3D7_14_v3:797709-800135(-) | length=671 | sequence_SO=chromosome | SO=protein_coding	22	80189	1	1	1	1	0.9	671	9.53		#N/A	#N/A
PF3D7_0517000	| organism=Plasmodium_falciparum_3D7 | product=60S ribosomal protein L12, putative | location=Pf3D7_05_v3:715765-716675(-) | length=165 | sequence_SO=chromosome | SO=protein_coding	22	18101	1	1	1	1	9.1	165	9.54		#N/A	#N/A
sp|Q8TB37|NUBPL_HUMAN	Iron-sulfur protein NUBPL OS=Homo sapiens GN=NUBPL PE=1 SV=3	22	34061	4	1	1	1	2.2	319	9.17		#N/A	#N/A
PF3D7_1206100	| organism=Plasmodium_falciparum_3D7 | product=IMP-specific 5~-nucleotidase, putative | location=Pf3D7_12_v3:272320-274742(-) | length=444 | sequence_SO=chromosome | SO=protein_coding	22	51874	3	0	2	0	6.8	444	6.8		#N/A	#N/A
sp|Q15223|NECT1_HUMAN	Nectin-1 OS=Homo sapiens GN=NECTIN1 PE=1 SV=3	22	57122	1	1	1	1	1	517	5.77		#N/A	#N/A
PF3D7_1438900	| organism=Plasmodium_falciparum_3D7 | product=thioredoxin peroxidase 1 (Trx-Px1) | location=Pf3D7_14_v3:1575984-1576571(+) | length=195 | sequence_SO=chromosome | SO=protein_coding	21	21793	2	0	2	0	15.4	195	6.65		#N/A	#N/A
PF3D7_0515700	| organism=Plasmodium_falciparum_3D7 | product=glideosome-associated protein 40, putative (GAP40) | location=Pf3D7_05_v3:653966-655336(-) | length=456 | sequence_SO=chromosome | SO=protein_coding	20	51766	1	1	1	1	2.4	456	8.02		#N/A	#N/A
sp|Q16512|PKN1_HUMAN	Serine/threonine-protein kinase N1 OS=Homo sapiens GN=PKN1 PE=1 SV=2	20	103868	2	1	2	1	4.8	942	5.99		#N/A	#N/A
PF3D7_1015600	| organism=Plasmodium_falciparum_3D7 | product=heat shock protein 60 (HSP60) | location=Pf3D7_10_v3:627044-629040(-) | length=580 | sequence_SO=chromosome | SO=protein_coding	20	62512	2	0	2	0	5.7	580	6.71		#N/A	#N/A
PF3D7_1421200	| organism=Plasmodium_falciparum_3D7 | product=40S ribosomal protein S25 (RPS25) | location=Pf3D7_14_v3:875687-876385(-) | length=105 | sequence_SO=chromosome | SO=protein_coding	19	11656	1	0	1	0	14.3	105	10.12		#N/A	#N/A
PF3D7_1214800	| organism=Plasmodium_falciparum_3D7 | product=conserved Plasmodium protein, unknown function | location=Pf3D7_12_v3:616782-617387(+) | length=109 | sequence_SO=chromosome | SO=protein_coding	19	13122	1	0	1	0	18.3	109	9.73		#N/A	#N/A
sp|Q9Y5K6|CD2AP_HUMAN	CD2-associated protein OS=Homo sapiens GN=CD2AP PE=1 SV=1	18	71407	2	0	2	0	2.8	639	6.07		#N/A	#N/A
PF3D7_1241800	| organism=Plasmodium_falciparum_3D7 | product=DEAD/DEAH box ATP-dependent RNA helicase, putative | location=Pf3D7_12_v3:1780012-1782648(-) | length=878 | sequence_SO=chromosome | SO=protein_coding	17	103044	3	1	2	1	1.6	878	5.07		#N/A	#N/A
PF3D7_1338100	| organism=Plasmodium_falciparum_3D7 | product=26S proteasome regulatory subunit RPN3, putative (RPN3) | location=Pf3D7_13_v3:1542080-1543981(+) | length=503 | sequence_SO=chromosome | SO=protein_coding	17	59029	2	1	1	1	1	503	8.67		#N/A	#N/A
sp|Q9HB29|ILRL2_HUMAN	Interleukin-1 receptor-like 2 OS=Homo sapiens GN=IL1RL2 PE=1 SV=2	17	65363	2	1	1	1	0.9	575	7.24		#N/A	#N/A
sp|Q08209|PP2BA_HUMAN	Serine/threonine-protein phosphatase 2B catalytic subunit alpha isoform OS=Homo sapiens GN=PPP3CA PE=1 SV=1	17	58650	2	1	1	1	1	521	5.58		#N/A	#N/A
PF3D7_0320800	| organism=Plasmodium_falciparum_3D7 | product=ATP-dependent RNA helicase DDX6 (DOZI) | location=Pf3D7_03_v3:870817-872342(+) | length=433 | sequence_SO=chromosome | SO=protein_coding	16	49382	3	1	3	1	8.8	433	8.22		#N/A	#N/A
sp|Q7Z4V0|ZN438_HUMAN	Zinc finger protein 438 OS=Homo sapiens GN=ZNF438 PE=2 SV=1	16	91778	4	1	3	1	4.8	828	9.49		#N/A	#N/A
PF3D7_1444800	| organism=Plasmodium_falciparum_3D7 | product=fructose-bisphosphate aldolase (FBPA) | location=Pf3D7_14_v3:1844041-1845617(-) | length=369 | sequence_SO=chromosome | SO=protein_coding	16	40080	3	0	3	0	11.7	369	8.33		#N/A	#N/A
sp|Q86UK0|ABCAC_HUMAN	ATP-binding cassette sub-family A member 12 OS=Homo sapiens GN=ABCA12 PE=1 SV=3	15	293049	1	0	1	0	1	2595	7.89		#N/A	#N/A
PF3D7_1203700	| organism=Plasmodium_falciparum_3D7 | product=nucleosome assembly protein (NAPL) | location=Pf3D7_12_v3:187146-188842(-) | length=347 | sequence_SO=chromosome | SO=protein_coding	15	40463	1	0	1	0	3.5	347	4.76		#N/A	#N/A
sp|P0CF74|LAC6_HUMAN	Ig lambda-6 chain C region OS=Homo sapiens GN=IGLC6 PE=4 SV=1	15	11270	2	0	2	0	28.3	106	6.92		#N/A	#N/A
sp|Q9P227|RHG23_HUMAN	Rho GTPase-activating protein 23 OS=Homo sapiens GN=ARHGAP23 PE=1 SV=2	15	162092	1	0	1	0	0.8	1491	9.31		#N/A	#N/A
PF3D7_0206300	| organism=Plasmodium_falciparum_3D7 | product=pentafunctional AROM polypeptide, putative, pseudogene (AROM) | location=Pf3D7_02_v3:252394-262443(+) | length=3066 | sequence_SO=chromosome | SO=protein_coding	15	365510	1	1	1	1	0.2	3066	9.47		#N/A	#N/A
PF3D7_0721600	| organism=Plasmodium_falciparum_3D7 | product=40S ribosomal protein S5, putative | location=Pf3D7_07_v3:931459-932164(-) | length=195 | sequence_SO=chromosome | SO=protein_coding	14	21849	1	0	1	0	6.7	195	9.67		#N/A	#N/A
sp|Q96CT7|CC124_HUMAN	Coiled-coil domain-containing protein 124 OS=Homo sapiens GN=CCDC124 PE=1 SV=1	14	25820	1	0	1	0	6.7	223	9.54		#N/A	#N/A
PF3D7_1465900	| organism=Plasmodium_falciparum_3D7 | product=40S ribosomal protein S3 | location=Pf3D7_14_v3:2684141-2685534(+) | length=221 | sequence_SO=chromosome | SO=protein_coding	14	24652	2	0	2	0	15.4	221	10.2		#N/A	#N/A
PF3D7_0708400	| organism=Plasmodium_falciparum_3D7 | product=heat shock protein 90 (HSP90) | location=Pf3D7_07_v3:381592-384614(+) | length=745 | sequence_SO=chromosome | SO=protein_coding	13	86112	2	0	2	0	2.7	745	4.94		#N/A	#N/A
sp|P07900|HS90A_HUMAN	Heat shock protein HSP 90-alpha OS=Homo sapiens GN=HSP90AA1 PE=1 SV=5	13	84607	2	0	2	0	8.3	732	4.94		#N/A	#N/A
sp|Q12931|TRAP1_HUMAN	Heat shock protein 75 kDa, mitochondrial OS=Homo sapiens GN=TRAP1 PE=1 SV=3	13	80060	1	0	1	0	2	704	8.3		#N/A	#N/A
PF3D7_1108500	| organism=Plasmodium_falciparum_3D7 | product=succinyl-CoA synthetase alpha subunit, putative | location=Pf3D7_11_v3:367316-368823(+) | length=327 | sequence_SO=chromosome | SO=protein_coding	13	35373	1	0	1	0	4	327	8.87		#N/A	#N/A

## Sheet: Enriched Plasmodium - Exp. 2
Accession	Protein name	Score	Mass (Da)	Protein matches	Significant protein matches	Protein sequences	Significant protein sequences	Coverage (%)	Protein length (aa)	Protein pI		Sig peptides in 3D7 control	5X enriched compared to 3D7?
PF3D7_0109000	| organism=Plasmodium_falciparum_3D7 | product=photosensitized INA-labeled protein PHIL1, putative (PHIL1) | location=Pf3D7_01_v3:363318-363992(+) | length=224 | sequence_SO=chromosome | SO=protein_coding	878	25461	87	35	24	17	62.9	224	4.81		#N/A	#N/A
PF3D7_0206300	| organism=Plasmodium_falciparum_3D7 | product=pentafunctional AROM polypeptide, putative, pseudogene (AROM) | location=Pf3D7_02_v3:252394-262443(+) | length=3066 | sequence_SO=chromosome | SO=protein_coding	15	365510	1	1	1	1	0.2	3066	9.47		#N/A	#N/A
PF3D7_0213600	| organism=Plasmodium_falciparum_3D7 | product=conserved Plasmodium protein, unknown function | location=Pf3D7_02_v3:546482-555294(-) | length=2418 | sequence_SO=chromosome | SO=protein_coding	27	292104	2	1	2	1	0.6	2418	9.17		#N/A	#N/A
PF3D7_0320800	| organism=Plasmodium_falciparum_3D7 | product=ATP-dependent RNA helicase DDX6 (DOZI) | location=Pf3D7_03_v3:870817-872342(+) | length=433 | sequence_SO=chromosome | SO=protein_coding	16	49382	3	1	3	1	8.8	433	8.22		#N/A	#N/A
PF3D7_0402800	| organism=Plasmodium_falciparum_3D7 | product=erythrocyte membrane protein 1 (PfEMP1), pseudogene | location=Pf3D7_04_v3:166993-171954(+) | length=1653 | sequence_SO=chromosome | SO=protein_coding	23	195865	3	1	3	1	2.1	1653	9.95		#N/A	#N/A
PF3D7_0406100	| organism=Plasmodium_falciparum_3D7 | product=V-type proton ATPase subunit B | location=Pf3D7_04_v3:323267-325225(-) | length=494 | sequence_SO=chromosome | SO=protein_coding	78	55753	5	4	4	4	11.7	494	5.46		#N/A	#N/A
PF3D7_0406200	| organism=Plasmodium_falciparum_3D7 | product=sexual stage-specific protein precursor (Pfs16) | location=Pf3D7_04_v3:329216-329689(+) | length=157 | sequence_SO=chromosome | SO=protein_coding	41	16616	2	1	1	1	11.5	157	5.82		#N/A	#N/A
PF3D7_0409600	| organism=Plasmodium_falciparum_3D7 | product=replication protein A1, large subunit (RPA1) | location=Pf3D7_04_v3:452134-455571(-) | length=1145 | sequence_SO=chromosome | SO=protein_coding	30	134118	2	1	2	1	2.3	1145	6.58		#N/A	#N/A
PF3D7_0417000	| organism=Plasmodium_falciparum_3D7 | product=conserved Plasmodium protein, unknown function | location=Pf3D7_04_v3:742149-743091(+) | length=275 | sequence_SO=chromosome | SO=protein_coding	39	32844	1	1	1	1	4	275	8.97		#N/A	#N/A
PF3D7_0422400	| organism=Plasmodium_falciparum_3D7 | product=40S ribosomal protein S19 (RPS19) | location=Pf3D7_04_v3:1026648-1027399(+) | length=170 | sequence_SO=chromosome | SO=protein_coding	50	19710	2	1	1	1	10	170	10.17		#N/A	#N/A
PF3D7_0423500	| organism=Plasmodium_falciparum_3D7 | product=glideosome associated protein with multiple membrane spans 2 (GAPM2) | location=Pf3D7_04_v3:1058997-1060551(+) | length=372 | sequence_SO=chromosome | SO=protein_coding	168	42591	14	7	6	3	18.8	372	4.62		#N/A	#N/A
PF3D7_0503400	| organism=Plasmodium_falciparum_3D7 | product=actin-depolymerizing factor 1 (ADF1) | location=Pf3D7_05_v3:140710-141471(+) | length=122 | sequence_SO=chromosome | SO=protein_coding	53	13732	1	1	1	1	18	122	7.66		#N/A	#N/A
PF3D7_0515700	| organism=Plasmodium_falciparum_3D7 | product=glideosome-associated protein 40, putative (GAP40) | location=Pf3D7_05_v3:653966-655336(-) | length=456 | sequence_SO=chromosome | SO=protein_coding	20	51766	1	1	1	1	2.4	456	8.02		#N/A	#N/A
PF3D7_0517000	| organism=Plasmodium_falciparum_3D7 | product=60S ribosomal protein L12, putative | location=Pf3D7_05_v3:715765-716675(-) | length=165 | sequence_SO=chromosome | SO=protein_coding	22	18101	1	1	1	1	9.1	165	9.54		#N/A	#N/A
PF3D7_0520400	| organism=Plasmodium_falciparum_3D7 | product=conserved Plasmodium protein, unknown function | location=Pf3D7_05_v3:839655-840560(-) | length=301 | sequence_SO=chromosome | SO=protein_coding	23	35637	1	1	1	1	2	301	9.41		#N/A	#N/A
PF3D7_0608600	| organism=Plasmodium_falciparum_3D7 | product=conserved Plasmodium protein, unknown function | location=Pf3D7_06_v3:355229-356276(+) | length=283 | sequence_SO=chromosome | SO=protein_coding	112	33261	14	5	12	5	33.6	283	5.01		#N/A	#N/A
PF3D7_0608800	| organism=Plasmodium_falciparum_3D7 | product=ornithine aminotransferase (OAT) | location=Pf3D7_06_v3:362635-363879(+) | length=414 | sequence_SO=chromosome | SO=protein_coding	26	46025	3	1	3	1	8.9	414	6.47		#N/A	#N/A
PF3D7_0612200	| organism=Plasmodium_falciparum_3D7 | product=leucine-rich repeat protein (LRR6) | location=Pf3D7_06_v3:512972-519548(-) | length=1864 | sequence_SO=chromosome | SO=protein_coding	33	220157	4	1	3	1	1.7	1864	5.56		#N/A	#N/A
PF3D7_0619800	| organism=Plasmodium_falciparum_3D7 | product=conserved Plasmodium membrane protein, unknown function | location=Pf3D7_06_v3:831286-839033(-) | length=2530 | sequence_SO=chromosome | SO=protein_coding	33	307295	3	1	2	1	0.7	2530	9.36		#N/A	#N/A
PF3D7_0621200	| organism=Plasmodium_falciparum_3D7 | product=pyridoxine biosynthesis protein PDX1 (PDX1) | location=Pf3D7_06_v3:871297-872202(-) | length=301 | sequence_SO=chromosome | SO=protein_coding	78	32992	3	3	2	2	10	301	6.76		#N/A	#N/A
PF3D7_0629700	| organism=Plasmodium_falciparum_3D7 | product=SET domain protein, putative (SET1) | location=Pf3D7_06_v3:1221941-1242922(+) | length=6753 | sequence_SO=chromosome | SO=protein_coding	33	795538	3	1	2	1	0.2	6753	8.81		#N/A	#N/A
PF3D7_0703000	| organism=Plasmodium_falciparum_3D7 | product=conserved Plasmodium protein, unknown function | location=Pf3D7_07_v3:115239-120770(+) | length=1843 | sequence_SO=chromosome | SO=protein_coding	36	220317	2	1	1	1	0.5	1843	8.13		#N/A	#N/A
PF3D7_0705700	| organism=Plasmodium_falciparum_3D7 | product=40S ribosomal protein S29, putative | location=Pf3D7_07_v3:285472-286166(-) | length=54 | sequence_SO=chromosome | SO=protein_coding	29	6411	1	1	1	1	13	54	10.14		0	TRUE
PF3D7_0708400	| organism=Plasmodium_falciparum_3D7 | product=heat shock protein 90 (HSP90) | location=Pf3D7_07_v3:381592-384614(+) | length=745 | sequence_SO=chromosome | SO=protein_coding	13	86112	2	0	2	0	2.7	745	4.94		#N/A	#N/A
PF3D7_0708800	| organism=Plasmodium_falciparum_3D7 | product=heat shock protein 110 (HSP110c) | location=Pf3D7_07_v3:395711-398332(+) | length=873 | sequence_SO=chromosome | SO=protein_coding	188	99902	12	6	12	6	20.6	873	5.54		#N/A	#N/A
PF3D7_0721600	| organism=Plasmodium_falciparum_3D7 | product=40S ribosomal protein S5, putative | location=Pf3D7_07_v3:931459-932164(-) | length=195 | sequence_SO=chromosome | SO=protein_coding	14	21849	1	0	1	0	6.7	195	9.67		#N/A	#N/A
PF3D7_0813900	| organism=Plasmodium_falciparum_3D7 | product=40S ribosomal protein S16, putative | location=Pf3D7_08_v3:677989-678725(-) | length=144 | sequence_SO=chromosome | SO=protein_coding	35	16275	1	1	1	1	7.6	144	10.25		#N/A	#N/A
PF3D7_0816700	| organism=Plasmodium_falciparum_3D7 | product=trafficking protein particle complex subunit 2-like protein, putative (TRAPPC2L) | location=Pf3D7_08_v3:767110-767880(+) | length=143 | sequence_SO=chromosome | SO=protein_coding	33	16703	2	1	1	1	3.5	143	6.58		#N/A	#N/A
PF3D7_0818200	| organism=Plasmodium_falciparum_3D7 | product=14-3-3 protein (14-3-3I) | location=Pf3D7_08_v3:830006-831454(+) | length=262 | sequence_SO=chromosome | SO=protein_coding	67	30174	9	5	8	5	42	262	4.86		#N/A	#N/A
PF3D7_0818900	| organism=Plasmodium_falciparum_3D7 | product=heat shock protein 70 (HSP70) | location=Pf3D7_08_v3:860384-862417(+) | length=677 | sequence_SO=chromosome | SO=protein_coding	908	73868	56	37	34	27	44.8	677	5.51		#N/A	#N/A
PF3D7_0912400	| organism=Plasmodium_falciparum_3D7 | product=alkaline phosphatase, putative | location=Pf3D7_09_v3:551426-553167(-) | length=446 | sequence_SO=chromosome | SO=protein_coding	25	52671	5	1	4	1	18.4	446	9.21		#N/A	#N/A
PF3D7_0912900	| organism=Plasmodium_falciparum_3D7 | product=26S proteasome regulatory subunit RPN8, putative (RPN8) | location=Pf3D7_09_v3:567283-568640(+) | length=338 | sequence_SO=chromosome | SO=protein_coding	25	39112	1	1	1	1	2.7	338	7.77		#N/A	#N/A
PF3D7_0917900	| organism=Plasmodium_falciparum_3D7 | product=heat shock protein 70 (HSP70-2) | location=Pf3D7_09_v3:737985-740276(+) | length=652 | sequence_SO=chromosome | SO=protein_coding	155	72343	12	7	10	6	19.9	652	5.18		#N/A	#N/A
PF3D7_0918000	| organism=Plasmodium_falciparum_3D7 | product=glideosome-associated protein 50 (GAP50) | location=Pf3D7_09_v3:742494-743684(-) | length=396 | sequence_SO=chromosome | SO=protein_coding	139	44576	10	5	10	5	29.5	396	8.69		#N/A	#N/A
PF3D7_1008700	| organism=Plasmodium_falciparum_3D7 | product=tubulin beta chain | location=Pf3D7_10_v3:360625-362480(-) | length=445 | sequence_SO=chromosome | SO=protein_coding	162	49719	10	5	9	5	31	445	4.73		#N/A	#N/A
PF3D7_1015600	| organism=Plasmodium_falciparum_3D7 | product=heat shock protein 60 (HSP60) | location=Pf3D7_10_v3:627044-629040(-) | length=580 | sequence_SO=chromosome | SO=protein_coding	20	62512	2	0	2	0	5.7	580	6.71		#N/A	#N/A
PF3D7_1024300	| organism=Plasmodium_falciparum_3D7 | product=conserved Plasmodium protein, unknown function | location=Pf3D7_10_v3:1022505-1022897(+) | length=130 | sequence_SO=chromosome | SO=protein_coding	40	15548	1	1	1	1	11.5	130	5.41		#N/A	#N/A
PF3D7_1037300	| organism=Plasmodium_falciparum_3D7 | product=ADP/ATP transporter on adenylate translocase (ADT) | location=Pf3D7_10_v3:1477940-1478845(-) | length=301 | sequence_SO=chromosome | SO=protein_coding	32	33705	1	1	1	1	4.3	301	9.68		#N/A	#N/A
PF3D7_1108500	| organism=Plasmodium_falciparum_3D7 | product=succinyl-CoA synthetase alpha subunit, putative | location=Pf3D7_11_v3:367316-368823(+) | length=327 | sequence_SO=chromosome | SO=protein_coding	13	35373	1	0	1	0	4	327	8.87		#N/A	#N/A
PF3D7_1144000	| organism=Plasmodium_falciparum_3D7 | product=40S ribosomal protein S21 (RPS21) | location=Pf3D7_11_v3:1755438-1755935(+) | length=82 | sequence_SO=chromosome | SO=protein_coding	77	9140	1	1	1	1	11	82	8.66		#N/A	#N/A
PF3D7_1203700	| organism=Plasmodium_falciparum_3D7 | product=nucleosome assembly protein (NAPL) | location=Pf3D7_12_v3:187146-188842(-) | length=347 | sequence_SO=chromosome | SO=protein_coding	15	40463	1	0	1	0	3.5	347	4.76		#N/A	#N/A
PF3D7_1206100	| organism=Plasmodium_falciparum_3D7 | product=IMP-specific 5~-nucleotidase, putative | location=Pf3D7_12_v3:272320-274742(-) | length=444 | sequence_SO=chromosome | SO=protein_coding	22	51874	3	0	2	0	6.8	444	6.8		#N/A	#N/A
PF3D7_1214800	| organism=Plasmodium_falciparum_3D7 | product=conserved Plasmodium protein, unknown function | location=Pf3D7_12_v3:616782-617387(+) | length=109 | sequence_SO=chromosome | SO=protein_coding	19	13122	1	0	1	0	18.3	109	9.73		#N/A	#N/A
PF3D7_1222700	| organism=Plasmodium_falciparum_3D7 | product=glideosome-associated protein 45 (GAP45) | location=Pf3D7_12_v3:918722-919336(+) | length=204 | sequence_SO=chromosome | SO=protein_coding	29	23617	2	1	2	1	12.7	204	4.48		#N/A	#N/A
PF3D7_1229700	| organism=Plasmodium_falciparum_3D7 | product=conserved Plasmodium protein, unknown function | location=Pf3D7_12_v3:1218181-1218766(+) | length=82 | sequence_SO=chromosome | SO=protein_coding	25	9917	1	1	1	1	7.3	82	10.14		#N/A	#N/A
PF3D7_1241800	| organism=Plasmodium_falciparum_3D7 | product=DEAD/DEAH box ATP-dependent RNA helicase, putative | location=Pf3D7_12_v3:1780012-1782648(-) | length=878 | sequence_SO=chromosome | SO=protein_coding	17	103044	3	1	2	1	1.6	878	5.07		#N/A	#N/A
PF3D7_1246200	| organism=Plasmodium_falciparum_3D7 | product=actin I (ACT1) | location=Pf3D7_12_v3:1920784-1921914(+) | length=376 | sequence_SO=chromosome | SO=protein_coding	75	41844	9	1	9	1	28.2	376	5.21		#N/A	#N/A
PF3D7_1304500	| organism=Plasmodium_falciparum_3D7 | product=small heat shock protein, putative | location=Pf3D7_13_v3:235800-236435(-) | length=211 | sequence_SO=chromosome | SO=protein_coding	47	25179	1	1	1	1	4.3	211	6.02		#N/A	#N/A
PF3D7_1323700	| organism=Plasmodium_falciparum_3D7 | product=glideosome associated protein with multiple membrane spans 1 (GAPM1) | location=Pf3D7_13_v3:982611-983801(+) | length=303 | sequence_SO=chromosome | SO=protein_coding	67	33957	5	2	4	2	22.4	303	4.89		#N/A	#N/A
PF3D7_1333200	| organism=Plasmodium_falciparum_3D7 | product=ubiquitin-activating enzyme (UBA1) | location=Pf3D7_13_v3:1362093-1367609(+) | length=1838 | sequence_SO=chromosome | SO=protein_coding	49	218386	1	1	1	1	0.4	1838	9.08		#N/A	#N/A
PF3D7_1338100	| organism=Plasmodium_falciparum_3D7 | product=26S proteasome regulatory subunit RPN3, putative (RPN3) | location=Pf3D7_13_v3:1542080-1543981(+) | length=503 | sequence_SO=chromosome | SO=protein_coding	17	59029	2	1	1	1	1	503	8.67		#N/A	#N/A
PF3D7_1345700	| organism=Plasmodium_falciparum_3D7 | product=isocitrate dehydrogenase [NADP], mitochondrial (IDH) | location=Pf3D7_13_v3:1828283-1829689(-) | length=468 | sequence_SO=chromosome | SO=protein_coding	61	53560	6	2	6	2	19.4	468	8.76		#N/A	#N/A
PF3D7_1355600	| organism=Plasmodium_falciparum_3D7 | product=conserved Plasmodium protein, unknown function | location=Pf3D7_13_v3:2202611-2204481(-) | length=562 | sequence_SO=chromosome | SO=protein_coding	885	66177	76	38	36	27	43.8	562	9.68		#N/A	#N/A
PF3D7_1365900	| organism=Plasmodium_falciparum_3D7 | product=ubiquitin-60S ribosomal protein L40 | location=Pf3D7_13_v3:2632534-2633260(-) | length=128 | sequence_SO=chromosome | SO=protein_coding	74	14608	4	2	4	2	32	128	9.91		#N/A	#N/A
PF3D7_1404200	| organism=Plasmodium_falciparum_3D7 | product=conserved Plasmodium protein, unknown function | location=Pf3D7_14_v3:147961-148415(+) | length=111 | sequence_SO=chromosome | SO=protein_coding	155	12835	14	6	10	6	81.1	111	8.9		#N/A	#N/A
PF3D7_1406800	| organism=Plasmodium_falciparum_3D7 | product=glideosome associated protein with multiple membrane spans 3 (GAPM3) | location=Pf3D7_14_v3:246380-247721(-) | length=284 | sequence_SO=chromosome | SO=protein_coding	41	32866	3	2	3	2	13	284	5.18		#N/A	#N/A
PF3D7_1407800	| organism=Plasmodium_falciparum_3D7 | product=plasmepsin IV (PM4) | location=Pf3D7_14_v3:283086-284435(+) | length=449 | sequence_SO=chromosome | SO=protein_coding	28	51014	1	1	1	1	2.9	449	5.3		#N/A	#N/A
PF3D7_1408700	| organism=Plasmodium_falciparum_3D7 | product=conserved Plasmodium protein, unknown function | location=Pf3D7_14_v3:324754-346468(-) | length=7182 | sequence_SO=chromosome | SO=protein_coding	33	851346	5	1	4	1	0.9	7182	8.88		#N/A	#N/A
PF3D7_1419200	| organism=Plasmodium_falciparum_3D7 | product=thioredoxin-like protein, putative | location=Pf3D7_14_v3:797709-800135(-) | length=671 | sequence_SO=chromosome | SO=protein_coding	22	80189	1	1	1	1	0.9	671	9.53		#N/A	#N/A
PF3D7_1421200	| organism=Plasmodium_falciparum_3D7 | product=40S ribosomal protein S25 (RPS25) | location=Pf3D7_14_v3:875687-876385(-) | length=105 | sequence_SO=chromosome | SO=protein_coding	19	11656	1	0	1	0	14.3	105	10.12		#N/A	#N/A
PF3D7_1430800	| organism=Plasmodium_falciparum_3D7 | product=conserved Plasmodium protein, unknown function | location=Pf3D7_14_v3:1214935-1215732(+) | length=265 | sequence_SO=chromosome | SO=protein_coding	109	30447	8	4	7	4	36.2	265	8.29		#N/A	#N/A
PF3D7_1431100	| organism=Plasmodium_falciparum_3D7 | product=conserved Plasmodium protein, unknown function | location=Pf3D7_14_v3:1221775-1222818(+) | length=347 | sequence_SO=chromosome | SO=protein_coding	437	40722	46	16	23	12	70.9	347	5.17		#N/A	#N/A
PF3D7_1438900	| organism=Plasmodium_falciparum_3D7 | product=thioredoxin peroxidase 1 (Trx-Px1) | location=Pf3D7_14_v3:1575984-1576571(+) | length=195 | sequence_SO=chromosome | SO=protein_coding	21	21793	2	0	2	0	15.4	195	6.65		#N/A	#N/A
PF3D7_1444800	| organism=Plasmodium_falciparum_3D7 | product=fructose-bisphosphate aldolase (FBPA) | location=Pf3D7_14_v3:1844041-1845617(-) | length=369 | sequence_SO=chromosome | SO=protein_coding	16	40080	3	0	3	0	11.7	369	8.33		#N/A	#N/A
PF3D7_1454400	| organism=Plasmodium_falciparum_3D7 | product=aminopeptidase P (APP) | location=Pf3D7_14_v3:2234143-2236476(+) | length=777 | sequence_SO=chromosome | SO=protein_coding	24	90073	1	1	1	1	1.8	777	6.36		#N/A	#N/A
PF3D7_1455300	| organism=Plasmodium_falciparum_3D7 | product=conserved Plasmodium protein, unknown function | location=Pf3D7_14_v3:2259465-2261297(+) | length=610 | sequence_SO=chromosome | SO=protein_coding	30	69484	1	1	1	1	2.6	610	9.27		#N/A	#N/A
PF3D7_1465900	| organism=Plasmodium_falciparum_3D7 | product=40S ribosomal protein S3 | location=Pf3D7_14_v3:2684141-2685534(+) | length=221 | sequence_SO=chromosome | SO=protein_coding	14	24652	2	0	2	0	15.4	221	10.2		#N/A	#N/A
PF3D7_1474200	| organism=Plasmodium_falciparum_3D7 | product=conserved Plasmodium membrane protein, unknown function | location=Pf3D7_14_v3:3023852-3038832(-) | length=4765 | sequence_SO=chromosome | SO=protein_coding	33	577659	3	1	2	1	0.6	4765	8.86		#N/A	#N/A
PF3D7_1474900	| organism=Plasmodium_falciparum_3D7 | product=trailer hitch homolog, putative (CITH) | location=Pf3D7_14_v3:3072261-3073247(+) | length=328 | sequence_SO=chromosome | SO=protein_coding	130	38546	5	3	4	3	20.4	328	9.44		#N/A	#N/A

[truncated: 11 more sheets: >1 sig. peptide - Exp. 2, Formatted - Exp. 2, PIP Combined, PIP1 EXP1 raw, PIP1 EXP1 >1 Sig pep, PIP1 EXP1 formatted, PIP1 EXP2 raw, 3D7 EXP2 raw, PIP1 EXP2 enriched, PIP1 EXP2 >1 Sig pep, PIP1 EXP2 formatted]
